# Supplementary material for: Comparative genome analysis reveals key genetic factors associated with probiotic property in Enterococcus faecium strains
Source: BMC Genomics. 2018 Sep 4;19:652. doi: 10.1186/s12864-018-5043-9 (PMC6122445; doi:10.1186/s12864-018-5043-9)
Supplement: Supplementary file 2 — Detailed information on the core genes present in the genomes under study (XLSX 57 kb) [file 12864_2018_5043_MOESM2_ESM.xlsx]

## Sheet: Sheet1
Core Genes
Length	Product	EC Numbers
319	1,4-dihydroxy-2-naphthoate octaprenyltransferase	-
171	16S rRNA-processing protein	-
637	1-deoxy-D-xylulose-5-phosphate synthase	2.2.1.7
322	2-(5-triphosphoribosyl)-3-dephosphocoenzyme-A synthase	-
395	2-amino-3-ketobutyrate coenzyme A ligase	2.3.1.-
367	2-aminoethylphosphonate--pyruvate transaminase	2.6.1.37
367	2-aminoethylphosphonate--pyruvate transaminase	2.6.1.37
309	2-dehydropantoate 2-reductase	-
381	30S ribosomal protein S1	-
102	30S ribosomal protein S10	-
129	30S ribosomal protein S11	-
137	30S ribosomal protein S12	-
121	30S ribosomal protein S13	-
61	30S ribosomal protein S14	-
89	30S ribosomal protein S14	-
89	30S ribosomal protein S14	-
89	30S ribosomal protein S15	-
90	30S ribosomal protein S16	-
86	30S ribosomal protein S17	-
79	30S ribosomal protein S18	-
93	30S ribosomal protein S19	-
259	30S ribosomal protein S2	-
84	30S ribosomal protein S20	-
58	30S ribosomal protein S21	-
217	30S ribosomal protein S3	-
203	30S ribosomal protein S4	-
164	30S ribosomal protein S5	-
97	30S ribosomal protein S6	-
156	30S ribosomal protein S7	-
132	30S ribosomal protein S8	-
130	30S ribosomal protein S9	-
252	3-dehydroquinate dehydratase	4.2.1.10
252	3-dehydroquinate dehydratase	4.2.1.10
355	3-dehydroquinate synthase	4.2.3.4
338	3-deoxy-7-phosphoheptulonate synthase	2.5.1.54
243	3-ketoacyl-(acyl-carrier-protein) reductase	-
232	3-ketoacyl-(acyl-carrier-protein) reductase	-
221	3-keto-L-gulonate-6-phosphate decarboxylase	-
411	3-oxoacyl-(acyl carrier protein) synthase II	-
324	3-oxoacyl-(acyl carrier protein) synthase III	2.3.1.180
428	3-phosphoshikimate 1-carboxyvinyltransferase	2.5.1.19
293	4-diphosphocytidyl-2-C-methyl-D-erythritol kinase	2.7.1.148
120	4-phosphopantetheinyl transferase	2.7.8.7
230	50S ribosomal protein L1	-
166	50S ribosomal protein L10	-
141	50S ribosomal protein L11	-
148	50S ribosomal protein L13	-
122	50S ribosomal protein L14	-
146	50S ribosomal protein L15	-
144	50S ribosomal protein L16	-
128	50S ribosomal protein L17	-
118	50S ribosomal protein L18	-
115	50S ribosomal protein L19	-
277	50S ribosomal protein L2	-
119	50S ribosomal protein L20	-
104	50S ribosomal protein L21	-
114	50S ribosomal protein L22	-
94	50S ribosomal protein L23	-
101	50S ribosomal protein L24	-
207	50S ribosomal protein L25/general stress protein Ctc	-
94	50S ribosomal protein L27	-
63	50S ribosomal protein L29	-
208	50S ribosomal protein L3	-
59	50S ribosomal protein L30	-
81	50S ribosomal protein L31 type B	-
57	50S ribosomal protein L32	-
49	50S ribosomal protein L33	-
50	50S ribosomal protein L33	-
44	50S ribosomal protein L34	-
66	50S ribosomal protein L35	-
207	50S ribosomal protein L4	-
179	50S ribosomal protein L5	-
178	50S ribosomal protein L6	-
122	50S ribosomal protein L7/L12	-
148	50S ribosomal protein L9	-
276	5-keto-4-deoxyuronate isomerase	-
276	5-keto-4-deoxyuronate isomerase	-
230	5-methylthioadenosine/S-adenosylhomocysteine nucleosidase	-
561	6-aminohexanoate-cyclic-dimer hydrolase	-
468	6-phospho-beta-galactosidase	3.2.1.85
319	6-phosphofructokinase	2.7.1.11
474	6-phosphogluconate dehydrogenase	-
297	6-phosphogluconate dehydrogenase-like protein	-
381	A/G-specific adenine glycosylase	-
247	ABC transporter ATP-binding protein	-
253	ABC transporter ATP-binding protein	-
341	ABC transporter ATP-binding protein	3.6.3.-
264	ABC transporter ATP-binding protein	-
225	ABC transporter ATP-binding protein	-
257	ABC transporter permease	-
619	ABC transporter permease	-
649	ABC transporter permease	-
349	ABC transporter permease	-
284	ABC transporter substrate-binding protein	-
332	ABC transporter substrate-binding protein	-
310	ABC transporter, ATP-binding protein	-
518	ABC transporter, ATP-binding protein	-
393	ABC transporter, ATP-binding protein	-
353	ABC transporter, ATP-binding protein	3.6.3.-
256	ABC transporter, ATP-binding protein	-
252	ABC transporter, ATP-binding protein	-
633	ABC transporter, ATP-binding protein	-
540	ABC transporter, ATP-binding protein	-
577	ABC transporter, ATP-binding protein	-
598	ABC transporter, ATP-binding protein	-
235	ABC transporter, ATP-binding protein	-
566	ABC transporter, ATP-binding protein/permease protein	-
786	ABC transporter, ATP-binding/permease protein	-
741	ABC transporter, ATP-binding/permease protein	-
637	ABC transporter, ATP-binding/permease protein	-
398	ABC transporter, membrane spanning protein (sugar)	-
286	ABC transporter, membrane spanning protein (sugar)	-
295	ABC transporter, membrane spanning protein (sugar)	-
291	ABC transporter, membrane spanning protein (sugar)	-
309	ABC transporter, membrane spanning protein (sugar)	-
322	ABC transporter, membrane spanning protein	-
512	ABC transporter, nucleotide binding/ATPase protein (sugar)	-
663	ABC transporter, permease protein	-
1132	ABC transporter, permease protein	-
318	ABC transporter, permease protein	-
319	ABC transporter, permease protein	-
307	ABC transporter, permease protein	-
305	ABC transporter, permease protein	-
230	ABC transporter, permease protein, putative	-
850	ABC transporter, permease protein, putative	-
577	ABC transporter, permease/ATP-binding protein	-
593	ABC transporter, permease/ATP-binding protein	-
423	ABC transporter, substrate binding protein (sugar)	-
429	ABC transporter, substrate binding protein (sugar)	-
491	ABC transporter, substrate-binding protein	-
238	accessory gene regulator A	-
397	acetate kinase	2.7.2.1
554	acetolactate synthase	-
144	acetyl transferase	-
161	acetyl-CoA carboxylase biotin carboxyl carrier protein subunit	-
455	acetyl-CoA carboxylase biotin carboxylase subunit	-
288	acetyl-CoA carboxylase subunit beta	6.4.1.2
271	acetyl-CoA carboxylase, carboxyl transferase, alpha subunit	6.4.1.2
155	acetyltransferase	-
170	acetyltransferase	-
185	acetyltransferase	-
385	acetyltransferase	-
172	acetyltransferase	-
151	acetyltransferase	-
145	acetyltransferase	-
189	acetyltransferase	-
143	acetyltransferase	-
187	acetyltransferase	-
164	acetyltransferase	-
172	acetyltransferase	-
361	acetyltransferase, GNAT family, putative	-
74	acyl carrier protein	-
77	acyl carrier protein	-
245	acyl-ACP thioesterase, putative	-
313	acyl-carrier-protein S-malonyltransferase	-
306	acyl-carrier-protein S-malonyltransferase	-
249	acyltransferase family protein	-
239	adaptor protein	-
170	adenine phosphoribosyltransferase	2.4.2.7
432	adenylosuccinate lyase	-
428	adenylosuccinate synthetase	6.3.4.4
551	adherence and virulence protein A	-
367	alanine racemase	5.1.1.1
879	alanyl-tRNA synthetase	6.1.1.7
377	alcohol dehydrogenase, zinc-containing	-
280	aldo/keto reductase family oxidoreductase	-
340	aldose 1-epimerase	-
335	alginate lyase	-
187	alkyl hydroperoxide reductase subunit C	-
508	alkyl hydroperoxide reductase subunit F	-
341	alpha/beta hydrolase domain-containing protein	-
234	alpha-acetolactate decarboxylase	-
734	alpha-galactosidase	-
301	als operon regulatory protein AlsR, putative	-
495	altronate hydrolase	4.2.1.7
483	altronate oxidoreductase	1.1.1.58
480	amidophosphoribosyltransferase	-
276	amino acid ABC transporter amino acid-binding protein	-
218	amino acid ABC transporter permease	-
214	amino acid ABC transporter permease	-
521	amino acid ABC transporter, amino acid-binding protein/permease protein	-
721	amino acid ABC transporter, amino acid-binding protein/permease protein	-
246	amino acid ABC transporter, ATP-binding protein	-
252	amino acid ABC transporter, ATP-binding protein	-
246	amino acid ABC transporter, ATP-binding protein	-
213	amino acid ABC transporter, ATP-binding protein, putative	-
257	amino acid ABC transporter, periplasmic amino acid-binding protein	-
471	amino acid antiporter	-
461	amino acid permease	-
440	amino acid permease family protein	-
463	amino acid permease family protein	-
444	aminopeptidase C	-
413	aminopeptidase PepS	-
404	aminotransferase AlaT	-
388	aminotransferase, class II	-
381	aminotransferase, class V	-
408	aminotransferase, class-V	-
380	aminotransferase, class-V	-
420	ammonium transporter channel family	-
735	anaerobic ribonucleoside triphosphate reductase	-
196	anaerobic ribonucleoside-triphosphate reductase activating protein	-
507	AraC family DNA-binding response regulator	-
290	AraC family transcriptional regulator	-
411	arginine deiminase	3.5.3.6
149	arginine repressor	-
149	arginine repressor	-
476	arginine/oirnithine antiporter	-
563	arginyl-tRNA synthetase	6.1.1.19
389	aromatic amino acid aminotransferase	-
488	ascorbate-specific PTS system enzyme IIC	-
448	ascorbate-specific PTS system enzyme IIC	-
418	ascorbate-specific PTS system enzyme IIC	-
430	asparaginyl-tRNA synthetase	6.1.1.22
395	aspartate aminotransferase	-
307	aspartate carbamoyltransferase catalytic subunit	2.1.3.2
244	aspartate racemase	-
340	aspartate-semialdehyde dehydrogenase	1.2.1.11
439	aspartokinase	-
488	aspartyl/glutamyl-tRNA amidotransferase subunit A	6.3.5.-
476	aspartyl/glutamyl-tRNA amidotransferase subunit B	6.3.5.-
100	aspartyl/glutamyl-tRNA amidotransferase subunit C	6.3.5.-
591	aspartyl-tRNA synthetase	6.1.1.12
591	aspartyl-tRNA synthetase	6.1.1.12
198	ATP-dependent Clp protease proteolytic subunit	3.4.21.92
752	ATP-dependent Clp protease, ATP-binding subunit ClpE	-
763	ATP-dependent DNA helicase PcrA	-
671	ATP-dependent DNA helicase RecG	3.6.4.12
657	ATP-dependent DNA helicase UvrD	-
1171	ATP-dependent nuclease, subunit B	3.1.-.-, 3.6.4.12
419	ATP-dependent protease ATP-binding subunit	-
469	ATP-dependent protease ATP-binding subunit	-
180	ATP-dependent protease peptidase subunit	3.4.25.2
179	ATP-dependent protease peptidase subunit	3.4.25.2
590	autolysin	-
349	auxin efflux carrier family protein	-
234	AzlC family protein	-
211	azoreductase	1.7.-.-
306	bacitracin ABC transporter, ATP-binding protein	-
1087	beta-galactosidase	3.2.1.23
477	beta-glucosidase	-
144	beta-hydroxyacyl-(acyl-carrier-protein) dehydratase FabZ	4.2.1.-
676	BglG family transcriptional regulator	-
869	bifunctional acetaldehyde-CoA/alcohol dehydrogenase	-
928	bifunctional ATP-dependent DNA helicase/DNA polymerase III subunit epsilon	-
776	bifunctional glutamate--cysteine ligase/glutathione synthetase	6.3.2.2, 6.3.2.3
515	bifunctional phosphoribosylaminoimidazolecarboxamide formyltransferase/IMP cyclohydrolase	2.1.2.3, 3.5.4.10
173	bifunctional pyrimidine regulatory protein PyrR uracil phosphoribosyltransferase	2.4.2.9
891	BigG family transcription antiterminator	-
311	biotin--protein ligase	-
169	bioY protein	-
449	branched chain amino acid ABC transporter carrier protein	-
339	branched-chain amino acid aminotransferase	-
315	C4-dicarboxylate transporter/malic acid transport protein	-
325	C4-dicarboxylate-binding protein	-
217	CAAX amino terminal protease family protein	-
235	CAAX amino terminal protease family protein	-
221	caax amino terminal protease family protein, (pxo2-46)	-
648	cadmium-transporting ATPase	-
231	capsular exopolysaccharide family protein	-
255	capsular polysaccharide biosynthesis	-
222	capsular polysaccharide synthesis enzyme Cap5A	-
313	carbamate kinase	-
1058	carbamoyl phosphate synthase large subunit	6.3.5.5
359	carbamoyl phosphate synthase small subunit	6.3.5.5
336	catabolite control protein A	-
393	cation efflux family protein	-
284	cation efflux system protein	-
778	cation transporter E1-E2 family ATPase	3.6.3.-
219	CbbY family protein	-
153	CBS domain-containing protein	-
443	CBS domain-containing protein	-
357	CD4+ T cell-stimulating antigen, lipoprotein	-
209	CDP-diacylglycerol--glycerol-3-phosphate 3-phosphatidyltransferase	2.7.8.5
198	CDP-diacylglycerol-glycerol-3-phosphate 3-phosphatidyltransferase, putative	-
230	cell division ABC transporter, ATP-binding protein FtsE	-
308	cell division ABC transporter, permease protein FtsX	-
262	cell division protein DivIVA	-
457	cell division protein FtsA	-
652	cell division protein FtsH	3.4.24.-
105	cell division protein FtsL	-
409	cell division protein FtsW, putative	-
419	cell division protein FtsZ	-
143	cell division protein MraZ	-
694	cell wall antigen	-
104	cellobiose phosphotransferase system IIA component	-
104	cellobiose phosphotransferase system IIB component	-
448	cellobiose phosphotransferase system IIC component	-
540	chaperonin GroEL	-
506	choline transporter	-
388	chorismate synthase	4.2.3.5
388	chorismate synthase	4.2.3.5
451	chromosomal replication initiation protein	-
448	citrate cation symporter family protein	-
308	cmp-binding-factor 1	-
279	cobalt transporter ATP-binding subunit	3.6.3.-
279	cobalt transporter ATP-binding subunit	3.6.3.-
94	co-chaperonin GroES	-
270	Cof family protein	-
272	Cof family protein	-
462	Cof family protein	-
66	cold shock protein CspD	-
185	ComE operon protein 2	-
418	competence damage-inducible protein A	-
746	competence protein CelB	-
313	competence protein CglA	-
290	competence protein CglB	-
108	competence protein CglC	-
317	competence protein CoiA	-
220	competence protein ComF, putative	-
220	conserved hypothetical protein	-
169	conserved hypothetical protein	-
169	conserved hypothetical protein	-
203	conserved hypothetical protein	-
212	copper homeostasis protein, putative	-
660	copper-translocating P-type ATPase	-
802	copper-transporting ATPase	-
385	coproporphyrinogen III oxidase	-
236	Crp/FNR family transcriptional regulator	-
535	CTP synthetase	6.3.4.2
179	cvpA family protein	-
390	cyclopropane-fatty-acyl-phospholipid synthase	-
377	cystathionine beta-lyase	-
306	cysteine synthase	-
447	cysteinyl-tRNA synthetase	6.1.1.16
131	cytidine deaminase	-
166	cytidine/deoxycytidylate deaminase zinc-binding domain-containing protein	-
223	cytidylate kinase	-
419	cytochrome P450	-
524	D-3-phosphoglycerate dehydrogenase	-
316	D-3-phosphoglycerate dehydrogenase	-
390	D-3-phosphoglycerate dehydrogenase, putative	-
470	D-alanine/D-serine/glycine transporter	-
510	D-alanine--D-alanyl carrier protein ligase	6.1.1.13
516	D-alanine--poly(phosphoribitol) ligase subunit 1	6.1.1.13
78	D-alanine--poly(phosphoribitol) ligase subunit 2	6.1.1.13
347	D-alanyl-alanine synthetase A	6.3.2.4
243	D-alanyl-D-alanine carboxypeptidase family protein	-
266	D-alanyl-D-alanine carboxypeptidase family protein	-
447	DEAD-box ATP dependent DNA helicase	-
192	decarboxylase family protein	-
288	degV family protein	-
291	degV family protein	-
279	degV family protein	-
259	DeoR family transcriptional regulator	-
147	deoxyuridine 5-triphosphate nucleotidohydrolase	-
541	dextran glucosidase DexS, putative	-
311	DHH subfamily 1 protein	-
657	DHH subfamily 1 protein	-
131	diacylglycerol kinase	-
438	diaminopimelate decarboxylase	-
273	diaminopimelate epimerase	-
239	dihydrodipicolinate reductase	1.3.1.26
291	dihydrodipicolinate synthase	4.2.1.52
162	dihydrofolate reductase	-
173	dihydrofolate reductase family protein	-
440	dihydrofolate synthetase	-
544	dihydrolipoamide acetyltransferase	-
467	dihydrolipoamide dehydrogenase	-
424	dihydroorotase	3.5.2.3
304	dihydroorotate dehydrogenase 1B	1.3.1.14
250	dihydroorotate dehydrogenase electron transfer subunit	-
315	Dihydroorotate dehydrogenase, catalyzes the fourth enzymatic step in the de novo biosynthesis of pyrimidines, converting dihydroorotic acid into orotic acid	-
279	dimethyladenosine transferase	-
376	dipeptidase	-
466	dipeptidase PepV	-
332	D-lactate dehydrogenase	-
394	DltB protein for D-alanine esterification of lipoteichoic acid and wall teichoic acid	-
424	DltD protein for D-alanine esterification of lipoteichoic acid and wall teichoic acid	-
539	D-mannonate oxidoreductase, putative	-
822	DNA gyrase subunit A	5.99.1.3
648	DNA gyrase subunit B	5.99.1.3
772	DNA internalization-related competence protein ComEC/Rec2	-
860	DNA mismatch repair protein	-
649	DNA mismatch repair protein	-
536	DNA mismatch repair protein MutS	-
877	DNA polymerase I	2.7.7.7
1444	DNA polymerase III PolC	2.7.7.7
381	DNA polymerase III subunit beta	-
378	DNA polymerase III subunit beta	2.7.7.7
327	DNA polymerase III subunit delta	-
330	DNA polymerase III subunit delta	-
343	DNA polymerase III subunit delta	-
302	DNA polymerase III subunit epsilon	-
344	DNA polymerase IV	2.7.7.7
626	DNA primase	2.7.7.-
286	DNA processing protein DprA, putative	-
563	DNA repair and genetic recombination	-
413	DNA repair exonuclease family protein	-
457	DNA repair protein RadA	-
256	DNA repair protein RecO	-
105	DNA replication intiation control protein YabA	-
468	DNA replication protein DnaB	-
699	DNA topoisomerase I	-
729	DNA topoisomerase III	5.99.1.2
714	DNA topoisomerase III	-
731	DNA topoisomerase III	-
819	DNA topoisomerase IV subunit A	-
823	DNA topoisomerase IV subunit A	5.99.1.-
654	DNA topoisomerase IV subunit B	-
655	DNA topoisomerase IV subunit B	-
191	DNA-3-methyladenine glycosylase 1	-
294	DNA-binding protein	-
71	DNA-binding protein	-
136	DNA-binding protein	-
90	DNA-binding protein HU	-
231	DNA-binding response regulator	-
223	DNA-binding response regulator	-
229	DNA-binding response regulator	-
428	DNA-binding response regulator	-
245	DNA-binding response regulator	-
224	DNA-binding response regulator CiaR	-
239	DNA-binding transcriptional activator DcuR	-
239	DNA-binding transcriptional activator DcuR	-
341	DNA-binding transcriptional regulator CytR	-
342	DNA-binding transcriptional regulator CytR	-
314	DNA-directed RNA polymerase subunit alpha	2.7.7.6
1184	DNA-directed RNA polymerase subunit beta	2.7.7.6
1201	DNA-directed RNA polymerase subunit beta	2.7.7.6
1203	DNA-directed RNA polymerase subunit beta	2.7.7.6
200	DNA-directed RNA polymerase subunit delta	-
103	DNA-directed RNA polymerase subunit omega	2.7.7.6
274	DNA-entry nuclease	3.1.30.-
131	D-ribose pyranase	-
492	drug resistance ABC transporter ATP-binding protein	-
333	dTDP-glucose 4,6-dehydratase	-
331	dTDP-glucose 4,6-dehydratase RMLB	4.2.1.46
146	D-tyrosyl-tRNA deacylase	3.1.-.-
264	DUF218 domain protein	-
692	elongation factor G	-
186	elongation factor P	-
294	elongation factor Ts	-
395	elongation factor Tu	-
398	elongation factor Tu	-
613	elongation factor Tu family protein	-
215	endonuclease III	-
297	endonuclease IV	3.1.21.2
296	endonuclease IV	3.1.21.2
263	endonuclease/exonuclease/phosphatase family protein	-
820	endopeptidase Clp ATP-binding chain C	-
630	endopeptidase O	-
264	enoyl-(acyl carrier protein) reductase	-
330	enterochelin uptake periplasmic binding protein	-
322	enterochelin uptake permease	-
461	ErfK/YbiS/YcfS/YnhG family protein	-
943	excinuclease ABC subunit A	-
662	excinuclease ABC subunit B	-
603	excinuclease ABC subunit C	-
618	excinuclease ABC, C subunit	-
250	exodeoxyribonuclease III	-
452	exodeoxyribonuclease VII large subunit	3.1.11.6
1047	exonuclease (sbcC)	-
1029	exonuclease, putative	-
238	F0F1 ATP synthase subunit A	-
501	F0F1 ATP synthase subunit alpha	3.6.3.14
164	F0F1 ATP synthase subunit B	-
468	F0F1 ATP synthase subunit beta	3.6.3.14
72	F0F1 ATP synthase subunit C	-
178	F0F1 ATP synthase subunit delta	-
139	F0F1 ATP synthase subunit epsilon	-
292	F0F1 ATP synthase subunit gamma	-
68	ferredoxin	-
265	ferrichrome transport ATP-binding protein	-
274	ferrichrome transport ATP-binding protein FhuC	-
73	ferrous iron transport protein A	-
718	ferrous iron transport protein B	-
147	flavodoxin	-
156	flavoprotein NrdI	-
313	foldase protein PrsA	5.2.1.8
749	formate acetyltransferase	-
556	formate--tetrahydrofolate ligase	6.3.4.3
295	fructokinase	-
295	fructosamine kinase, putative	-
307	fructose-1-phosphate kinase	-
196	fructose-2,6-bisphosphatase; phosphoglyceromutase,type 2	-
654	fructose-bisphosphatase	3.1.3.11
293	fructose-bisphosphate aldolase	4.1.2.13
506	fumarate reductase flavoprotein subunit	-
137	FUR family transcriptional regulator	-
969	Fusarium graminearum conserved hypothetical protein (translation) (969 aa)	-
538	Fusarium graminearum hypothetical protein similar to XynA (translation) (538 aa)	-
258	Fusarium graminearum rhamnogalacturonan acetylesterase precursor (translation) (258 aa)	-
392	galactokinase	2.7.1.6
335	galactose operon repressor	-
491	galactose-1-phosphate uridylyltransferase	2.7.7.12
493	galactose-1-phosphate uridylyltransferase	2.7.7.12
276	gamma-glutamyl kinase	2.7.2.11
415	gamma-glutamyl phosphate reductase	1.2.1.41
155	general secretion pathway protein G precursor	-
117	general stress protein 13	-
202	general stress protein 24, putative	-
296	geranyltranstransferase	-
290	geranyltranstransferase	-
375	germination protein gern	-
365	GIY-YIG domain-containing protein	-
90	GIY-YIG nuclease superfamily protein	-
535	glucan 1,6-alpha-glucosidase	3.2.1.70
320	glucokinase	-
271	gluconate 5-dehydrogenase	-
513	gluconate kinase	-
233	glucosamine-6-phosphate isomerase	3.5.99.6
602	glucosamine--fructose-6-phosphate aminotransferase	2.6.1.16
285	glucose uptake protein	-
261	glucose-1-dehydrogenase	-
491	glucose-6-phosphate 1-dehydrogenase	-
449	glucose-6-phosphate isomerase	5.3.1.9
238	glucose-inhibited division protein B	2.1.1.-
469	glucuronate isomerase	5.3.1.12
457	glucuronide transporter	-
448	glutamate dehydrogenase	-
472	glutamate:gamma aminobutyrate antiporter family protein	-
307	glutaminase	3.5.1.2
354	glutamyl-aminopeptidase	-
158	glutathione peroxidase	-
450	glutathione reductase	-
450	glutathione reductase	-
336	glyceraldehyde-3-phosphate dehydrogenase	-
380	glycerate kinase	-
364	glycerol dehydrogenase	1.1.1.6
502	glycerol kinase	2.7.1.30
289	glycerol uptake facilitator protein, putative	-
241	glycerophosphoryl diester phosphodiesterase family protein	-
313	glycine betaine/carnitine/choline ABC transporter	-
315	glycine betaine/L-proline ABC transporter, ATP-binding protein	-
462	glycoside hydrolase family protein	-
554	glycosy hydrolase family protein	-
459	glycosy hydrolase family protein	-
303	glycosyl transferase family protein	-
398	glycosyl transferase family protein	-
804	glycosyl transferase family protein	-
441	glycosyl transferase, group 1	-
331	glycosyl transferase, group 2 family protein	-
308	glycosyltransferase	-
305	glycyl-tRNA synthetase subunit alpha	6.1.1.14
678	glycyl-tRNA synthetase subunit beta	6.1.1.14
127	glyoxalase family protein	-
130	glyoxalase family protein	-
520	GMP synthase	6.3.5.2
238	GntR family transcriptional regulator	-
237	GntR family transcriptional regulator	-
257	GntR family transcriptional regulator	-
255	GntR family transcriptional regulator	-
464	GntR family transcriptional regulator	-
206	GntR family transcriptional regulator	-
235	GntR family transcriptional regulator	-
340	GntR family transcriptional regulator	-
434	GTPase ObgE	-
436	GTP-binding protein EngA	-
299	GTP-binding protein Era	-
412	GTP-binding protein HflX	-
368	GTP-binding protein YqeH	-
371	GTP-dependent nucleic acid-binding protein EngD	-
327	guanosine 5-monophosphate oxidoreductase	1.7.1.7
203	guanylate kinase	2.7.4.8
208	guanylate kinase	2.7.4.8
223	HAD family hydrolase	-
231	HAD superfamily hydrolase	-
190	HAD superfamily hydrolase	-
257	HAD superfamily hydrolase	-
146	heat shock protein	-
377	heat shock protein DnaJ	-
174	heat shock protein GrpE	-
345	heat-inducible transcription repressor	-
293	heat-shock protein HSP33-like protein	-
788	heavy metal-transporting ATPase	-
432	helicase, putative	-
279	HemK protein	-
279	hemolysin A	-
192	hexapeptide repeat-containing transferase	-
429	histidyl-tRNA synthetase	6.1.1.21
394	HmrA	-
121	holin-like protein	-
197	Holliday junction DNA helicase RuvA	3.6.4.12
332	Holliday junction DNA helicase RuvB	3.6.4.12
198	Holliday junction-specific endonuclease	3.1.22.-
312	HPr kinase/phosphorylase	2.7.11.-, 2.7.4.-
224	hydrolase	-
257	hydrolase, putative	-
266	hypothetical protein	-
317	hypothetical protein	-
130	hypothetical protein	-
309	hypothetical protein	-
747	hypothetical protein	-
116	hypothetical protein	-
199	hypothetical protein	-
163	hypothetical protein	-
277	hypothetical protein	-
85	hypothetical protein	-
158	hypothetical protein	-
323	hypothetical protein	-
532	hypothetical protein	-
240	hypothetical protein	-
502	hypothetical protein	-
71	hypothetical protein	-
116	hypothetical protein	-
339	hypothetical protein	-
437	hypothetical protein	-
120	hypothetical protein	-
112	hypothetical protein	-
234	hypothetical protein	-
337	hypothetical protein	-
122	hypothetical protein	-
114	hypothetical protein	-
250	hypothetical protein	-
309	hypothetical protein	-
191	hypothetical protein	-
258	hypothetical protein	-
185	hypothetical protein	-
313	hypothetical protein	-
108	hypothetical protein	-
381	hypothetical protein	-
222	hypothetical protein	-
70	hypothetical protein	-
278	hypothetical protein	-
152	hypothetical protein	-
329	hypothetical protein	-
182	hypothetical protein	-
317	hypothetical protein	-
383	hypothetical protein	-
87	hypothetical protein	-
362	hypothetical protein	-
354	hypothetical protein	-
83	hypothetical protein	-
60	hypothetical protein	-
192	hypothetical protein	-
229	hypothetical protein	-
353	hypothetical protein	-
178	hypothetical protein	-
293	hypothetical protein	-
103	hypothetical protein	-
254	hypothetical protein	-
228	hypothetical protein	-
161	hypothetical protein	-
160	hypothetical protein	-
146	hypothetical protein	-
159	hypothetical protein	-
129	hypothetical protein	-
233	hypothetical protein	-
82	hypothetical protein	-
159	hypothetical protein	-
110	hypothetical protein	-
143	hypothetical protein	-
291	hypothetical protein	-
87	hypothetical protein	-
224	hypothetical protein	-
95	hypothetical protein	-
89	hypothetical protein	-
252	hypothetical protein	-
373	hypothetical protein	-
235	hypothetical protein	-
190	hypothetical protein	-
505	hypothetical protein	-
117	hypothetical protein	-
159	hypothetical protein	-
212	hypothetical protein	-
126	hypothetical protein	-
161	hypothetical protein	-
217	hypothetical protein	-
438	hypothetical protein	-
223	hypothetical protein	-
358	hypothetical protein	-
73	hypothetical protein	-
322	hypothetical protein	-
234	hypothetical protein	-
450	hypothetical protein	-
361	hypothetical protein	-
203	hypothetical protein	-
431	hypothetical protein	-
657	hypothetical protein	-
212	hypothetical protein	-
321	hypothetical protein	-
268	hypothetical protein	-
303	hypothetical protein	-
116	hypothetical protein	-
210	hypothetical protein	-
92	hypothetical protein	-
268	hypothetical protein	-
779	hypothetical protein	-
285	hypothetical protein	-
85	hypothetical protein	-
457	hypothetical protein	2.7.7.23, 2.3.1.157
110	hypothetical protein	-
529	hypothetical protein	-
128	hypothetical protein	-
142	hypothetical protein	-
648	hypothetical protein	2.4.2.8
294	hypothetical protein	-
331	hypothetical protein	-
152	hypothetical protein	-
357	hypothetical protein	-
491	hypothetical protein	6.1.1.17
170	hypothetical protein	-
201	hypothetical protein	-
478	hypothetical protein	-
237	hypothetical protein	-
610	hypothetical protein	-
440	hypothetical protein	-
279	hypothetical protein	-
471	hypothetical protein	-
125	hypothetical protein	-
508	hypothetical protein	-
338	hypothetical protein	-
148	hypothetical protein	-
464	hypothetical protein	-
286	hypothetical protein	-
256	hypothetical protein	-
239	hypothetical protein	-
123	hypothetical protein	-
140	hypothetical protein	-
291	hypothetical protein	-
189	hypothetical protein	-
248	hypothetical protein	1.-.-.-
161	hypothetical protein	-
281	hypothetical protein	-
678	hypothetical protein	-
309	hypothetical protein	-
495	hypothetical protein	-
241	hypothetical protein	-
221	hypothetical protein	-
719	hypothetical protein	-
382	hypothetical protein	-
315	hypothetical protein	-
186	hypothetical protein	-
566	hypothetical protein	-
197	hypothetical protein	-
471	hypothetical protein	-
440	hypothetical protein	-
116	hypothetical protein	-
343	hypothetical protein	-
211	hypothetical protein	-
492	hypothetical protein	-
301	hypothetical protein	-
464	hypothetical protein	-
152	hypothetical protein	-
250	hypothetical protein	-
69	hypothetical protein	-
180	hypothetical protein	-
266	hypothetical protein	-
570	hypothetical protein	-
605	hypothetical protein	-
99	hypothetical protein	-
313	hypothetical protein	-
234	hypothetical protein	-
305	hypothetical protein	-
626	hypothetical protein	-
463	hypothetical protein	-
279	hypothetical protein	-
316	hypothetical protein	-
896	hypothetical protein	-
306	hypothetical protein	-
235	hypothetical protein	-
271	hypothetical protein	-
288	hypothetical protein	-
187	hypothetical protein	-
311	hypothetical protein	-
256	hypothetical protein	-
58	hypothetical protein	-
242	hypothetical protein	-
159	hypothetical protein	-
617	hypothetical protein	-
291	hypothetical protein	-
309	hypothetical protein	-
288	hypothetical protein	-
161	hypothetical protein	-
938	hypothetical protein	-
458	hypothetical protein	-
158	hypothetical protein	-
180	hypothetical protein	-
364	hypothetical protein	3.6.3.31
269	hypothetical protein	-
268	hypothetical protein	-
357	hypothetical protein	-
233	hypothetical protein	-
168	hypothetical protein	-
876	hypothetical protein	-
185	hypothetical protein	-
1215	hypothetical protein	-
156	hypothetical protein	-
367	hypothetical protein	-
252	hypothetical protein	-
106	hypothetical protein	-
520	hypothetical protein	-
162	hypothetical protein	-
118	hypothetical protein	2.7.8.7
725	hypothetical protein	-
378	hypothetical protein	-
653	hypothetical protein	-
207	hypothetical protein	3.2.2.-
222	hypothetical protein	-
243	hypothetical protein	-
331	hypothetical protein	-
379	hypothetical protein	1.1.-.-
152	hypothetical protein	-
100	hypothetical protein	-
348	hypothetical protein	-
299	hypothetical protein	-
351	hypothetical protein	-
272	hypothetical protein	-
222	hypothetical protein	-
147	hypothetical protein	-
491	hypothetical protein	-
444	hypothetical protein	-
286	hypothetical protein	-
77	hypothetical protein	-
236	hypothetical protein	2.3.1.89
281	hypothetical protein	-
397	hypothetical protein	3.6.3.32
282	hypothetical protein	-
237	hypothetical protein	-
352	hypothetical protein	-
212	hypothetical protein	-
219	hypothetical protein	-
69	hypothetical protein	-
256	hypothetical protein	-
371	hypothetical protein	-
325	hypothetical protein	-
176	hypothetical protein	-
93	hypothetical protein	-
288	hypothetical protein	-
186	hypothetical protein	-
276	hypothetical protein	-
289	hypothetical protein	-
252	hypothetical protein	-
107	hypothetical protein	-
233	hypothetical protein	-
87	hypothetical protein	-
266	hypothetical protein	5.1.1.3
174	hypothetical protein	-
135	hypothetical protein	-
401	hypothetical protein	-
219	hypothetical protein	-
237	hypothetical protein	-
261	hypothetical protein	3.1.26.4
300	hypothetical protein	-
622	hypothetical protein	-
122	hypothetical protein	-
444	hypothetical protein	-
664	hypothetical protein	-
242	hypothetical protein	2.7.4.22
185	hypothetical protein	-
420	hypothetical protein	3.4.24.-
155	hypothetical protein	-
304	hypothetical protein	-
314	hypothetical protein	-
179	hypothetical protein	-
512	hypothetical protein	-
126	hypothetical protein	-
353	hypothetical protein	-
75	hypothetical protein	3.1.11.6
66	hypothetical protein	-
274	hypothetical protein	-
93	hypothetical protein	3.6.1.7
757	hypothetical protein	-
430	hypothetical protein	-
309	hypothetical protein	-
192	hypothetical protein	-
267	hypothetical protein	-
120	hypothetical protein	-
176	hypothetical protein	-
389	hypothetical protein	-
388	hypothetical protein	-
504	hypothetical protein	-
223	hypothetical protein	-
218	hypothetical protein	-
397	hypothetical protein	3.6.3.32
186	hypothetical protein	-
446	hypothetical protein	-
235	hypothetical protein	-
108	hypothetical protein	-
234	hypothetical protein	-
718	hypothetical protein	-
148	hypothetical protein	-
255	hypothetical protein	-
200	hypothetical protein	-
118	hypothetical protein	-
191	hypothetical protein	-
602	hypothetical protein	-
160	hypothetical protein	-
138	hypothetical protein	3.1.-.-
231	hypothetical protein	-
501	hypothetical protein	-
228	hypothetical protein	-
479	hypothetical protein	-
798	hypothetical protein	-
246	hypothetical protein	-
427	hypothetical protein	-
738	hypothetical protein	-
114	hypothetical protein	-
241	hypothetical protein	-
272	hypothetical protein	-
200	hypothetical protein	2.7.1.24
273	hypothetical protein	3.2.2.23, 4.2.99.18
153	hypothetical protein	-
1108	hypothetical protein	-
437	hypothetical protein	-
365	hypothetical protein	-
154	hypothetical protein	-
332	hypothetical protein	-
178	hypothetical protein	-
337	hypothetical protein	-
174	hypothetical protein	-
103	hypothetical protein	-
1072	hypothetical protein	-
374	hypothetical protein	-
601	hypothetical protein	-
589	hypothetical protein	-
621	hypothetical protein	-
148	hypothetical protein	-
865	hypothetical protein	-
459	hypothetical protein	2.1.1.-
214	hypothetical protein	-
289	hypothetical protein	-
892	hypothetical protein	-
441	hypothetical protein	-
327	hypothetical protein	-
368	hypothetical protein	-
271	hypothetical protein	-
215	hypothetical protein	-
213	hypothetical protein	-
346	hypothetical protein	-
580	hypothetical protein	3.5.4.2
225	hypothetical protein	-
245	hypothetical protein	-
244	hypothetical protein	-
76	hypothetical protein	-
328	hypothetical protein	-
1186	hypothetical protein	-
229	hypothetical protein	3.1.26.3
121	hypothetical protein	-
214	hypothetical protein	-
655	hypothetical protein	-
252	hypothetical protein	3.1.3.16
444	hypothetical protein	-
291	hypothetical protein	-
428	hypothetical protein	-
303	hypothetical protein	-
310	hypothetical protein	-
280	hypothetical protein	-
240	hypothetical protein	-
77	hypothetical protein	-
301	hypothetical protein	-
204	hypothetical protein	-
261	hypothetical protein	-
210	hypothetical protein	-
270	hypothetical protein	-
327	hypothetical protein	-
503	hypothetical protein	-
291	hypothetical protein	-
160	hypothetical protein	-
630	hypothetical protein	-
66	hypothetical protein	-
133	hypothetical protein	-
435	hypothetical protein	-
502	hypothetical protein	-
382	hypothetical protein	-
113	hypothetical protein	-
239	hypothetical protein	-
194	hypothetical protein	-
288	hypothetical protein	-
335	hypothetical protein	-
421	hypothetical protein	-
417	hypothetical protein	-
467	hypothetical protein	-
203	hypothetical protein	-
150	hypothetical protein	-
341	hypothetical protein	-
185	hypothetical protein	-
219	hypothetical protein	-
399	hypothetical protein	-
143	hypothetical protein	-
336	hypothetical protein	-
223	hypothetical protein	4.1.2.4
331	hypothetical protein	-
273	hypothetical protein	-
272	hypothetical protein	-
155	hypothetical protein	-
203	hypothetical protein	-
173	hypothetical protein	-
258	hypothetical protein	-
152	hypothetical protein	-
229	hypothetical protein	-
270	hypothetical protein	-
390	hypothetical protein	-
160	hypothetical protein	2.7.7.3
93	hypothetical protein	-
149	hypothetical protein	-
351	hypothetical protein	-
325	hypothetical protein	-
319	hypothetical protein	-
153	hypothetical protein	-
208	hypothetical protein	-
481	hypothetical protein	-
255	hypothetical protein	-
450	hypothetical protein	5.4.2.10
273	hypothetical protein	-
753	hypothetical protein	-
277	hypothetical protein	-
283	hypothetical protein	-
435	hypothetical protein	-
419	hypothetical protein	-
591	hypothetical protein	-
211	hypothetical protein	-
321	hypothetical protein	-
607	hypothetical protein	-
300	hypothetical protein	-
411	hypothetical protein	-
61	hypothetical protein	-
205	hypothetical protein	-
601	hypothetical protein	-
371	hypothetical protein	-
322	hypothetical protein	-
358	hypothetical protein	-
344	hypothetical protein	-
309	hypothetical protein	-
558	hypothetical protein	-
138	hypothetical protein	-
375	hypothetical protein	-
229	hypothetical protein	5.4.2.1
256	hypothetical protein	-
407	hypothetical protein	-
140	hypothetical protein	-
907	hypothetical protein	-
117	hypothetical protein	-
434	hypothetical protein	-
218	hypothetical protein	-
250	hypothetical protein	-
300	hypothetical protein	-
1235	hypothetical protein	3.1.-.-, 3.6.4.12
115	hypothetical protein	-
250	hypothetical protein	-
147	hypothetical protein	-
233	hypothetical protein	-
507	hypothetical protein	-
372	hypothetical protein	-
194	hypothetical protein	-
331	hypothetical protein	1.18.1.2
166	hypothetical protein	-
91	hypothetical protein	-
463	hypothetical protein	-
280	hypothetical protein	-
408	hypothetical protein	-
276	hypothetical protein	-
224	hypothetical protein	-
117	hypothetical protein	-
285	hypothetical protein	-
136	hypothetical protein	-
793	hypothetical protein	-
248	hypothetical protein	-
239	hypothetical protein	-
251	hypothetical protein	5.3.1.1
348	hypothetical protein	-
202	hypothetical protein	-
478	hypothetical protein	-
323	hypothetical protein	-
353	hypothetical protein	-
420	hypothetical protein	-
215	hypothetical protein	-
101	hypothetical protein	-
307	hypothetical protein	-
302	hypothetical protein	-
482	hypothetical protein	2.7.8.-
287	hypothetical protein	-
187	hypothetical protein	-
439	hypothetical protein	-
283	hypothetical protein	-
211	hypothetical protein	-
345	hypothetical protein	-
356	hypothetical protein	-
61	hypothetical protein	5.3.2.-
332	hypothetical protein	-
493	hypothetical protein	-
266	hypothetical protein	-
360	hypothetical protein	-
299	hypothetical protein	-
628	hypothetical protein	-
180	hypothetical protein	-
326	hypothetical protein	-
418	hypothetical protein	-
101	hypothetical protein	-
435	hypothetical protein	-
100	hypothetical protein	-
109	hypothetical protein	-
329	hypothetical protein	-
198	hypothetical protein	-
283	hypothetical protein	-
579	hypothetical protein	-
154	hypothetical protein	-
73	hypothetical protein	-
454	hypothetical protein	-
293	hypothetical protein	-
134	hypothetical protein	-
318	hypothetical protein	-
402	hypothetical protein	-
573	hypothetical protein	-
590	hypothetical protein	-
445	hypothetical protein	-
590	hypothetical protein	-
484	hypothetical protein	-
395	hypothetical protein	-
373	hypothetical protein	-
725	hypothetical protein	-
343	hypothetical protein	-
264	hypothetical protein	-
350	hypothetical protein	-
283	hypothetical protein	-
293	hypothetical protein	-
430	hypothetical protein	-
153	hypothetical protein	-
206	hypothetical protein	-
287	hypothetical protein	-
176	hypothetical protein	-
200	hypothetical protein	-
312	hypothetical protein	-
342	hypothetical protein	-
159	hypothetical protein	-
118	hypothetical protein	-
171	hypothetical protein	-
276	hypothetical protein	4.2.1.-
122	hypothetical protein	-
83	hypothetical protein	-
119	hypothetical protein	-
260	hypothetical protein	-
370	hypothetical protein	-
289	hypothetical protein	-
142	hypothetical protein	-
224	hypothetical protein	-
373	hypothetical protein	-
187	hypothetical protein	-
80	hypothetical protein	-
155	hypothetical protein	-
402	hypothetical protein	-
187	hypothetical protein	-
105	hypothetical protein	-
263	hypothetical protein	-
317	hypothetical protein	-
200	hypothetical protein	-
229	hypothetical protein	-
268	hypothetical protein	-
118	hypothetical protein	-
240	hypothetical protein	-
203	hypothetical protein	-
374	hypothetical protein	-
318	hypothetical protein	-
170	hypothetical protein	-
234	hypothetical protein	-
506	hypothetical protein	-
145	hypothetical protein	-
197	hypothetical protein	-
108	hypothetical protein	-
227	hypothetical protein	-
204	hypothetical protein	-
234	hypothetical protein	-
88	hypothetical protein	-
101	hypothetical protein	-
123	hypothetical protein	-
168	hypothetical protein	-
464	hypothetical protein	-
129	hypothetical protein	-
555	hypothetical protein	-
175	hypothetical protein	-
97	hypothetical protein	-
99	hypothetical protein	-
128	hypothetical protein	3.1.26.-
187	hypothetical protein	-
56	hypothetical protein	-
73	hypothetical protein	-
228	hypothetical protein	-
361	hypothetical protein	-
88	hypothetical protein	-
146	hypothetical protein	-
356	hypothetical protein	-
99	hypothetical protein	-
229	hypothetical protein	-
165	hypothetical protein	-
420	hypothetical protein	-
137	hypothetical protein	-
271	hypothetical protein	-
301	hypothetical protein	-
90	hypothetical protein	-
284	hypothetical protein	-
280	hypothetical protein	-
589	hypothetical protein	-
169	hypothetical protein	-
335	hypothetical protein	-
204	hypothetical protein	-
344	hypothetical protein	-
288	hypothetical protein	-
109	hypothetical protein	-
115	hypothetical protein	-
96	hypothetical protein	-
114	hypothetical protein	-
187	hypothetical protein	-
193	hypothetical protein	-
89	hypothetical protein	-
180	hypothetical protein	-
434	hypothetical protein	-
390	hypothetical protein	-
205	hypothetical protein	-
127	hypothetical protein	-
148	hypothetical protein	-
85	hypothetical protein	-
388	hypothetical protein	-
337	hypothetical protein	-
551	hypothetical protein	-
249	hypothetical protein	-
128	hypothetical protein	-
259	hypothetical protein	-
325	hypothetical protein	-
296	hypothetical protein	-
447	hypothetical protein	-
260	hypothetical protein	-
153	hypothetical protein	-
924	hypothetical protein	-
399	hypothetical protein	-
205	hypothetical protein	-
365	hypothetical protein	-
248	hypothetical protein	-
103	hypothetical protein	-
175	hypothetical protein	-
156	hypothetical protein	-
190	hypothetical protein	-
56	hypothetical protein	-
80	hypothetical protein	-
177	hypothetical protein	-
208	hypothetical protein	-
345	hypothetical protein	-
235	hypothetical protein	-
227	hypothetical protein	-
153	hypothetical protein	-
123	hypothetical protein	-
119	hypothetical protein	-
313	hypothetical protein	-
886	hypothetical protein	-
426	hypothetical protein	-
503	hypothetical protein	-
443	hypothetical protein	-
608	hypothetical protein	1.1.3.21
475	hypothetical protein	-
378	hypothetical protein	-
235	hypothetical protein	-
111	hypothetical protein	-
208	hypothetical protein	-
283	hypothetical protein	-
179	hypothetical protein	-
361	hypothetical protein	-
198	hypothetical protein	-
299	hypothetical protein	-
160	hypothetical protein	-
265	inorganic polyphosphate/ATP-NAD kinase	2.7.1.23
492	inosine 5-monophosphate dehydrogenase	-
263	inositol monophosphatase family protein	-
435	integral membrane transport protein	-
470	intein-containing protein	-
251	iron chelate ABC transporter ATP-binding protein	-
316	iron chelate ABC transporter permease protein	-
312	iron compound ABC transporter, iron compound-binding protein	-
338	iron compound ABC transporter, permease protein	-
216	iron-dependent transcriptional regulator	-
370	IS605 family transposase	-
389	isoaspartyl dipeptidase	-
175	isochorismatase (entB)	-
236	isochorismatase	-
153	isochorismatase family protein	-
191	isochorismatase family protein	-
205	isochorismatase, putative (entB-like2)	-
930	isoleucyl-tRNA synthetase	6.1.1.5
349	isopentenyl pyrophosphate isomerase	5.3.3.2
326	IUNH family nucleoside hydrolase	-
353	LacI family transcription regulator	-
337	LacI family transcription regulator	-
378	lactate oxidase	-
280	lactococcal lipoprotein	-
253	lactose phosphotransferase system repressor	-
126	lactoylglutathione lyase	-
290	lacX protein, putative	-
500	L-arabinose isomerase	5.3.1.4
138	large conductance mechanosensitive channel protein	-
354	L-ascorbate 6-phosphate lactonase	3.1.1.-
320	L-asparaginase, putative	-
802	leucyl-tRNA synthetase	6.1.1.4
204	LexA repressor	3.4.21.88
154	lipoprotein signal peptidase	3.4.23.36
153	lipoprotein signal peptidase	3.4.23.36
314	L-lactate dehydrogenase	1.1.1.27
328	L-lactate dehydrogenase	1.1.1.27
236	lrgB-like family protein	-
231	L-ribulose-5-phosphate 4-epimerase	-
227	L-ribulose-5-phosphate 4-epimerase	-
290	L-serine dehydratase, iron-sulfur-dependent, alpha subunit	-
223	L-serine dehydratase, iron-sulfur-dependent, beta subunit	-
216	LuxR family transcriptional regulator	-
195	LysM domain-containing protein	-
294	LysR family transcriptional regulator	-
307	LysR family transcriptional regulator	-
305	LysR family transcriptional regulator	-
302	LysR family transcriptional regulator	-
491	lysyl-tRNA synthetase	6.1.1.6
401	M20/M25/M40 family peptidase	-
361	M42 family peptidase	-
544	macrolide efflux pump, putative	-
195	maf	-
313	magnesium transporter cora family protein	-
889	magnesium-translocating P-type ATPase	-
577	malate dehydrogenase	-
548	malonate decarboxylase alpha-subunit	-
315	malonate decarboxylase subunit beta	-
105	malonate decarboxylase subunit delta	-
343	maltose operon transcriptional repressor	-
309	manganese ABC transporter, manganese-binding adhesion liprotein	-
378	mannitol-1-phosphate 5-dehydrogenase	1.1.1.17
360	mannonate dehydratase	4.2.1.8
314	mannose-6-phosphate isomerase	-
157	maoc like domain-containing protein	-
150	MarR family transcriptional regulator	-
158	MarR family transcriptional regulator	-
141	MarR family transcriptional regulator	-
141	MarR family transcriptional regulator	-
152	MarR family transcriptional regulator	-
440	MATE efflux family protein	-
476	melibiose:sodium symporter	-
469	melibiose:sodium symporter	-
457	membrane bound protein LytR, putative	-
171	membrane transporter	-
303	membrane-bound transcriptional regulator LytR	-
276	MerR family transcriptional regulator	-
185	MerR family transcriptional regulator	-
227	metal-dependent hydrolase	-
559	metallo-beta-lactamase superfamily protein	-
553	metallo-beta-lactamase superfamily protein	-
252	methionine aminopeptidase	-
177	methionine sulfoxide reductase A	1.8.4.11
157	methionine sulfoxide reductase B	1.8.4.12
311	methionyl-tRNA formyltransferase	2.1.2.9
664	methionyl-tRNA synthetase	6.1.1.10
158	methylated-DNA-	-
157	methylated-DNA--protein-cysteine S-methyltransferase	-
285	methylenetetrahydrofolate dehydrogenase/methenyltetrahydrofolate cyclohydrolase	1.5.1.5, 3.5.4.9
134	methylglyoxal synthase	4.2.3.3
219	methyltransferase, putative	-
327	mevalonate diphosphate decarboxylase	-
461	Mg2 transporter	-
240	MgtC family protein	-
333	microcin immunity protein MccF	-
450	Mn2+transport protein	-
607	molecular chaperone DnaK	-
286	msm operon regulatory protein	-
399	multi-drug resistance efflux pump	-
408	multidrug resistance protein	-
410	multidrug-efflux transporter, putative	-
633	MutS family protein, putative	-
225	MutT/nudix family protein	-
140	MutT/nudix family protein	-
203	MutT/nudix family protein	-
457	Na+/H+ antiporter NhaC	-
383	N-acetylglucosamine-6-phosphate deacetylase	-
364	N-acetylglucosaminyl transferase	2.4.1.227
221	N-acetylmannosamine-6-phosphate 2-epimerase	5.1.3.9
294	N-acetylmuramic acid-6-phosphate etherase	-
477	NAD binding Rossmann fold oxidoreductase,putative	-
274	NAD synthetase	6.3.1.5
338	NAD(P)H-dependent glycerol-3-phosphate dehydrogenase	1.1.1.94
229	NAD-dependent deacetylase	3.5.1.-
669	NAD-dependent DNA ligase LigA	6.5.1.2
671	NAD-dependent DNA ligase LigA	6.5.1.2
323	NAD-dependent epimerase/dehydratase family protein	-
459	NADH oxidase	-
445	NADH oxidase	-
458	NADH oxidase lateral transfer candidate	-
484	NADH oxidase lateral transfer candidate	-
187	NADP(H) oxidoreductase	-
189	NADPH:quinone	-
444	N-glycosyltransferase PgaC	-
486	nicotinate phosphoribosyltransferase	-
209	nicotinic acid mononucleotide adenylyltransferase	2.7.7.18
146	NifU family protein	-
263	nitric-oxide reductase	-
251	nlpC/P60 family protein	-
685	N-methylhydantoinase A (ATP-hydrolyzing)	-
434	NOL1/NOP2/sun family protein	-
178	non-heme iron-containing ferritin	-
72	NrdH-redoxin	-
138	nucleoside diphosphate kinase (NDP kinase) (ndk)	2.7.4.6
393	nucleoside transporter NupC	-
163	nucleotide-binding protein	-
18762	null	-
807	null	-
544	null	-
469	null	-
330	null	-
308	null	-
228	null	-
3033	null	-
931	null	-
571	null	-
574	null	-
361	null	-
316	null	-
355	null	-
274	null	-
330	null	-
282	null	-
195	null	-
158	null	-
907	null	-
315	null	-
601	null	-
307	O-acetylserine lyase	-
308	oligopeptide ABC transporter, ATP-binding protein	-
311	oligopeptide ABC transporter, ATP-binding protein	-
332	oligopeptide ABC transporter, ATP-binding protein	-
593	oligopeptide ABC transporter, oligopeptide-binding protein	-
301	oligopeptide ABC transporter, permease protein	-
322	oligopeptide ABC transporter, permease protein	-
237	O-methyltransferase	-
338	ornithine carbamoyltransferase	2.1.3.3
209	orotate phosphoribosyltransferase	2.4.2.10
233	orotidine 5-phosphate decarboxylase	4.1.1.23
308	OxaA-like protein precursor	-
312	oxidoreducatse ion channel	-
323	oxidoreductase family protein	-
367	oxidoreductase, DadA family protein	-
306	pantothenate kinase	2.7.1.33
216	PAP2 family protein	-
283	partition protein ParB homolg	-
305	patatin family phospholipase	-
116	PemK family transcriptional regulator	-
719	penicillin-binding protein 1A	-
821	penicillin-binding protein 1B	-
731	penicillin-binding protein 2A	-
680	penicillin-binding protein 2B	-
750	penicillin-binding protein 2X	-
213	pentapeptide repeat-containing protein	-
407	peptidase T	3.4.11.4
358	peptide chain release factor 1	-
327	peptide chain release factor 2	-
514	peptide chain release factor 3	-
156	peptide deformylase	3.5.1.88
203	peptide deformylase	3.5.1.88
2044	peptidoglycan binding protein	-
267	peptidyl-prolyl cis-trans isomerase, cyclophilin-type	-
189	peptidyl-tRNA hydrolase	3.1.1.29
336	phage/XerD family site-specific recombinase	-
197	phenylacrylic acid decarboxylase-like protein	4.1.1.-
801	phenylalanyl-tRNA synthetase subunit beta	6.1.1.20
322	PhoH family protein	-
252	phosphate ABC transporter, ATP-binding protein, putative	3.6.3.27
267	phosphate ABC transporter, ATP-binding protein, putative	3.6.3.27
294	phosphate ABC transporter, permease protein, putative	-
292	phosphate ABC transporter, phosphate-binding protein, putative	-
217	phosphate transport system regulatory protein PhoU, putative	-
267	phosphatidate cytidylyltransferase	-
87	phosphocarrier protein HPr	-
520	phosphodiesterase	3.1.-.-
577	phosphoenolpyruvate-protein phosphotransferase	-
572	phosphoglucomutase	-
396	phosphoglycerate kinase	2.7.2.3
230	phosphoglycerate mutase family protein	-
206	phosphoglycerate mutase family protein	-
358	phosphomevalonate kinase	-
326	phospho-N-acetylmuramoyl-pentapeptide-transferase	2.7.8.13
264	phosphonoacetaldehyde hydrolase	3.11.1.1
229	phosphopantothenate--cysteine ligase	-
183	phosphopantothenoylcysteine decarboxylase	-
392	phosphopentomutase	5.4.2.7
434	phosphopyruvate hydratase	4.2.1.11
318	phosphoribosyl pyrophosphate synthetase	2.7.6.1
420	phosphoribosylamine--glycine ligase	6.3.4.13
374	phosphoribosylaminoimidazole carboxylase ATPase subunit	-
161	phosphoribosylaminoimidazole carboxylase catalytic subunit	-
349	phosphoribosylaminoimidazole synthetase	6.3.3.1
239	phosphoribosylaminoimidazole-succinocarboxamide synthase	6.3.2.6
739	phosphoribosylformylglycinamidine synthase II	6.3.5.3
227	phosphoribosylformylglycinamidine synthase subunit I	6.3.5.3
195	phosphoribosylglycinamide formyltransferase	-
323	phosphotransacetylase	-
259	PhzF family phenazine biosynthesis protein	-
517	polygalacturonase-like protein	-
723	polynucleotide phosphorylase/polyadenylase	2.7.7.8
529	polysaccharide biosynthesis protein, putative	-
665	potassium transporter	-
697	PRD domain-containing protein	-
146	predicted acyltransferase with acyl-CoA N-acyltransferase domain	2.3.1.-
219	predicted beta-phosphoglucomutase	5.4.2.6
559	predicted glucosyltransferase	2.4.1.7
294	predicted glutathionylspermidine synthase, with NAD(P)-binding Rossmann-fold domain	1.-.-.-
506	predicted inner membrane protein	-
286	predicted L-xylulose 5-phosphate 3-epimerase	5.1.3.22
441	predicted oxidoreductase with FAD/NAD(P)-binding domain and dimerization domain	-
351	predicted oxidoreductase, NADH-binding	1.-.-.-
324	predicted oxidoreductase, Zn-dependent and NAD(P)-binding	1.6.5.-
649	predicted protein	-
419	predicted protein	-
271	predicted protein	-
910	PREDICTED: epidermal growth factor receptor substrate 15-like 1-like	-
200	PREDICTED: hypothetical protein	-
3096	PREDICTED: laminin subunit alpha-2-like	-
268	PREDICTED: similar to adenylate kinase 2 isoform a, partial	-
941	PREDICTED: similar to epidermal growth factor receptor pathway substrate 15-like 1	-
455	PREDICTED: similar to General substrate transporter	-
282	prephenate dehydratase	-
367	prephenate dehydrogenase	-
837	preprotein translocase subunit SecA	-
60	preprotein translocase subunit SecE	-
77	preprotein translocase subunit SecG	-
436	preprotein translocase subunit SecY	-
99	preprotein translocase subunit YajC	-
185	primase-related protein	3.1.26.8
307	primosomal protein DnaI	-
797	primosome assembly protein PriA	-
270	prolipoprotein diacylglyceryl transferase	2.4.99.-
568	prolyl-tRNA synthetase	6.1.1.15
170	protease synthase and sporulation negative regulatory protein PAI, putative	-
633	PTS system beta-glucoside-specific IIABC component	-
162	PTS system mannose/fructose/sorbose family IIB subunit	-
326	PTS system mannose/fructose/sorbose family IIB subunit	-
303	PTS system mannose/fructose/sorbose family IID subunit	-
484	PTS system sucrose-specific IIBC component	2.7.1.69
436	PTS system, cellobiose-specific IIC component	-
428	PTS system, cellobiose-specific IIC component, putative	-
650	PTS system, fructose specific IIABC components	-
134	PTS system, IIA component	-
143	PTS system, IIA component	-
726	PTS system, IIABC components	2.7.1.69, 2.7.1.-
94	PTS system, IIB component, putative	-
440	PTS system, IIC component	-
105	PTS system, lactose-specific IIA component	-
570	PTS system, lactose-specific IIBC component	2.7.1.69
145	PTS system, mannitol-specific IIA component	-
589	PTS system, mannitol-specific IIBC components	2.7.1.69
321	PTS system, mannose-specific IIAB component	-
677	pts system, N-acetylglucosamine-specific IIABC component	-
235	purine nucleoside phosphorylase	2.4.2.1
273	purine nucleoside phosphorylase	-
272	purine operon repressor	-
222	putative ABC transporter membrane protein	-
204	putative accessory gene regulator protein	3.4.-.-
518	putative amino acid permease	-
121	putative cadmium resistance transcriptional regulator CadC	-
908	putative cation-transporting P-type ATPase	-
140	putative decarboxylase	-
110	putative DNA-binding protein	-
290	putative DNA-binding transcriptional regulator	-
336	putative DNA-binding/iron metalloprotein/AP endonuclease	-
324	putative esterase	-
215	putative fibronectin-binding protein	-
400	putative galactosidase	-
330	putative glycerol-3-phosphate acyltransferase PlsX	-
213	putative glycerol-3-phosphate acyltransferase PlsY	-
400	putative glycolate oxidase	-
318	putative glycosyl transferase WbiF	-
396	putative hippurate hydrolase protein	-
173	putative hydrolase	-
389	putative hydrolase	-
361	putative integral membrane protein	-
332	putative ion-channel protein	-
356	putative L-ascorbate 6-phosphate lactonase	3.1.1.-
310	putative lipid kinase	-
278	putative lipoate-protein ligase A	2.3.1.-
321	putative lipoprotein	-
311	putative manganese-dependent inorganic pyrophosphatase	3.6.1.1
161	putative metalloprotease	-
375	putative NADH-dependent flavin oxidoreductase	-
231	putative neutral zinc metallopeptidase	-
318	putative periplasmic protein precursor	-
793	putative phosphoketolase	4.1.2.-
249	putative PTS system protein	-
285	putative PTS system protein	-
144	putative PTS system, ascorbate-specific IIA component SgaA	-
96	putative PTS system, ascorbate-specific IIB component SgaB	-
185	putative resolvase	-
237	putative secreted protein	-
90	putative sugar phosphotransferase component II B	-
189	putative transposase	-
441	pyridine nucleotide-disulfide oxidoreductase	-
554	pyridine nucleotide-disulfide oxidoreductase, class I	-
566	pyridine nucleotide-disulphide oxidoreductase family protein	-
434	pyrimidine-nucleoside phosphorylase	-
433	pyrimidine-nucleoside phosphorylase	-
214	pyrrolidone-carboxylate peptidase	3.4.19.3
266	pyrroline-5-carboxylate reductase	-
1146	pyruvate carboxylase	-
264	pyruvate formate-lyase-activating enzyme	-
585	pyruvate kinase	-
591	pyruvate oxidase	1.2.3.3
104	quaternary ammonium compound-resistance protein SugE	-
380	queuine tRNA-ribosyltransferase	2.4.2.29
327	quinone oxidoreductase	-
348	recombinase A	-
785	recombination and DNA strand exchange inhibitor protein	-
425	recombination factor protein RarA	-
375	recombination protein F	-
198	recombination protein RecR	-
198	recombination protein RecR	-
269	recombination regulator RecX	-
215	redox-sensing transcriptional repressor Rex	-
160	regulatory protein, putative	-
450	replicative DNA helicase	-
250	response regulator ComE	-
110	rhodanese-like domain-containing protein	-
310	ribokinase	-
259	ribonuclease HII	3.1.26.4
308	ribonuclease HIII	3.1.26.4
119	ribonuclease P	3.1.26.5
119	ribonuclease P	3.1.26.5
245	ribonuclease PH	2.7.7.56
307	ribonuclease Z	3.1.26.11
719	ribonucleotide-diphosphate reductase subunit alpha	-
320	ribonucleotide-diphosphate reductase subunit beta	-
293	ribose transporter	-
227	ribose-5-phosphate isomerase A	5.3.1.6
319	ribose-phosphate pyrophosphokinase	2.7.6.1
283	ribosomal biogenesis GTPase	-
240	ribosomal large subunit pseudouridine synthase B	-
298	ribosomal large subunit pseudouridine synthase D	-
291	ribosomal large subunit pseudouridine synthase D	-
312	ribosomal protein L11 methyltransferase	2.1.1.-
145	ribosomal-protein-alanine acetyltransferase	-
145	ribosomal-protein-alanine acetyltransferase, putative	-
195	ribosome biogenesis GTP-binding protein YsxC	-
291	ribosome-associated GTPase	3.6.1.-
116	ribosome-binding factor A	-
122	ribT protein	-
218	ribulose-phosphate 3-epimerase	-
167	RNA methyltransferase	-
543	RNA methyltransferase	2.1.1.-
447	RNA polymerase factor sigma-54	-
201	RNA polymerase factor sigma-70	-
374	RNA polymerase sigma factor RpoD	-
187	RNA polymerase sigma-70 factor	-
283	rod shape-determining protein MreC	-
407	rod shape-determining protein RodA, putative	-
291	RpiR family transcription regulator	-
281	RpiR family transcriptional regulator	-
292	rpiR family transcriptional regulatory protein	-
88	S4 domain-containing protein	-
396	S-adenosylmethionine synthetase	2.5.1.6
342	S-adenosylmethionine:tRNA ribosyltransferase-isomerase	5.-.-.-
312	S-adenosyl-methyltransferase MraW	-
265	SAM-binding motif-containing protein	-
249	segregation and condensation protein A	-
189	segregation and condensation protein B	-
385	sensor histidine kinase	-
342	sensor histidine kinase	-
583	sensor histidine kinase	-
287	sensor histidine kinase	-
444	sensor histidine kinase CiaH	2.7.13.3
548	sensor histidine kinase, putative	-
563	sensor histidine kinase, putative	-
534	sensory histidine kinase DcuS	-
575	septation ring formation regulator EzrA	-
205	serine acetyltransferase	-
418	serine hydroxymethyltransferase	2.1.2.1
393	serine protease	-
424	seryl-tRNA synthetase	6.1.1.11
291	shikimate 5-dehydrogenase	1.1.1.25
158	shikimate kinase	-
264	short chain dehydrogenase/reductase family oxidoreductase	-
909	sigma-54 dependent transcriptional regulator	-
166	signal peptidase I	-
204	signal peptidase I	3.4.21.89
183	signal peptidase I S	-
523	signal recognition particle protein	-
156	single-stranded DNA-binding protein	-
740	single-stranded-DNA-specific exonuclease RecJ	-
296	site-specific tyrosine recombinase XerD	-
684	sodium/hydrogen exchanger family protein	-
464	sodium:dicarboxylate symporter family protein	-
279	sortase family protein	-
279	sortase, putative	-
261	sortase, putative	-
281	SPFH domain-containing protein/band 7 family protein	-
526	SPFH domain-containing protein/band 7 family protein	-
310	sphingosine kinase, putative	-
305	sphingosine kinase, putative	-
253	sporulation initiation inhibitor protein Soj	-
242	spoU rRNA methylase family protein	-
159	SPOUT methyltransferase superfamily protein	-
155	S-ribosylhomocysteinase	4.4.1.21
154	SsrA-binding protein	-
379	succinyl-diaminopimelate desuccinylase	-
511	sugar ABC transporter, ATP-binding protein	-
376	sugar ABC transporter, ATP-binding protein	-
353	sugar ABC transporter, periplasmic sugar-binding protein	-
396	sugar ABC transporter, permease protein	-
352	sugar ABC transporter, permease protein, putative	-
318	sugar ABC transporter, permease protein, putative	-
230	sugar fermentation stimulation protein	-
230	sugar fermentation stimulation protein A	-
270	sugar phosphatase	3.1.3.-
269	sugar phosphatase	-
464	sugar transferase family protein	-
387	sugar transporter	-
332	sugar-binding transcriptional regulator LacI	-
657	sulfatase	-
569	sulfate transporter sulfate transporter family protein	-
444	sun protein	-
202	superoxide dismutase	1.15.1.1
284	tagatose-bisphosphate aldolase	-
268	techoic acid ABC transporter, efflux permease, putative	-
215	TetR family transcriptional regulator	-
195	TetR family transcriptional regulator	-
196	TetR family transcriptional regulator	-
203	TetR family transcriptional regulator	-
192	TetR/AcrR family transcriptional regulator	-
289	tetrapyrrole methylase family protein	-
311	tetronasin-transport ATP-binding protein ABC transporter	-
548	tetronasin-transport integral membrane protein ABC transporter	-
404	thiamine biosynthesis protein ThiI	2.8.1.4
227	thiJ/pfpI family protein	-
139	thioesterase family protein	-
104	thioredoxin	-
303	thioredoxin reductase	-
105	thioredoxin, putative	-
640	threonyl-tRNA synthetase	6.1.1.3
191	thymidine kinase	2.7.1.21
199	thymidine kinase	2.7.1.21
212	thymidylate kinase	2.7.4.9
318	thymidylate synthase	2.1.1.45
172	topology modulation protein	-
128	transcription antitermination protein NusB	-
140	transcription antitermination protein NusB	-
177	transcription antitermination protein NusG	-
282	transcription antiterminator	-
372	transcription elongation factor NusA	-
423	transcription termination factor Rho	-
475	transcriptional activator atxa, (pxo1-119)	-
254	transcriptional activator TipA	-
243	transcriptional activator tipA, putative	-
153	transcriptional regulator CtsR	-
154	transcriptional regulator NrdR	-
288	transcriptional regulator PlcR, putative	-
131	transcriptional regulator Spx	-
182	transcriptional regulator, putative	-
493	transcriptional regulator, putative	-
651	transcriptional regulator, putative	-
338	transcriptional regulator, putative	-
259	transcriptional repressor CodY	-
332	transcriptional repressor RbsR	-
333	transcriptional repressor RbsR	-
133	transcriptional repressor, putative	-
1176	transcription-repair coupling factor	-
72	translation initiation factor IF-1	-
779	translation initiation factor IF-2	-
171	translation initiation factor IF-3	-
256	transmembrane protein smpB	-
473	transport protein	-
459	transport protein	-
231	transport protein	-
98	transposase	-
290	transposase	-
236	trehalose operon transcriptional repressor	-
655	trehalose PTS system, IIABC components	-
259	tributyrin esterase	-
427	trigger factor	5.2.1.8
446	TrkH family potassium uptake protein	-
211	tRNA (guanine-N(7)-)-methyltransferase	2.1.1.33
434	tRNA (uracil-5-)-methyltransferase Gid	2.1.1.74
394	tRNA CCA-pyrophosphorylase	-
314	tRNA delta(2)-isopentenylpyrophosphate transferase	2.5.1.75
457	tRNA modification GTPase TrmE	3.6.-.-
249	tRNA pseudouridine synthase A	5.4.99.12
629	tRNA uridine 5-carboxymethylaminomethyl modification enzyme GidA	-
373	tRNA-specific 2-thiouridylase MnmA	2.8.1.-
341	tryptophanyl-tRNA synthetase II	6.1.1.2
236	two-component response phosphate regulator	-
226	two-component response regulator	-
483	two-component sensor histidine kinase	-
591	two-component sensor histidine kinase	-
179	type II DNA modification methyltransferase, putative	-
219	type IV prepilin peptidase, putative	-
419	tyrosyl-tRNA synthetase	6.1.1.1
428	U32 family peptidase	-
425	UbiD family decarboxylase	-
248	ubiquinone/menaquinone biosynthesis methyltransferase-related protein	-
327	UDP-glucose 4-epimerase	-
316	UDP-N-acetylenolpyruvoylglucosamine reductase	1.1.1.158
430	UDP-N-acetylglucosamine 1-carboxyvinyltransferase	2.5.1.7
419	UDP-N-acetylglucosamine 1-carboxyvinyltransferase	2.5.1.7
447	UDP-N-acetylmuramate--L-alanine ligase	6.3.2.8
481	UDP-N-acetylmuramoylalanyl-D-glutamate--L-lysine ligase	6.3.2.7
457	UDP-N-acetylmuramoylalanyl-D-glutamyl-2,6-diaminopimelate--D-alanyl-D-alanyl ligase	-
450	UDP-N-acetylmuramoyl-L-alanyl-D-glutamate synthetase	6.3.2.9
428	Uncharacterized ORF	-
411	Uncharacterized ORF; Putative pectate lyase with a predicted role in pectin degradation	-
258	undecaprenyl diphosphate synthase	2.5.1.-
281	undecaprenyl pyrophosphate phosphatase	3.6.1.27
150	universal stress protein	-
209	uracil phosphoribosyltransferase	2.4.2.9
225	uracil-DNA glycosylase	3.2.2.27
213	uracil-DNA glycosylase family protein	-
209	uridine kinase	2.7.1.48
299	UTP-glucose-1-phosphate uridylyltransferase	2.7.7.9
776	UvrD/Rep family helicase	-
881	valyl-tRNA synthetase	6.1.1.9
169	vanZ protein, putative	-
269	vicX protein	-
437	voltage-gated chloride channel family protein	-
523	voltage-gated chloride channel family protein	-
591	V-type ATP synthase subunit A	3.6.3.14
460	V-type ATP synthase subunit B	-
335	V-type ATP synthase subunit C	-
214	V-type ATP synthase subunit D	-
663	V-type ATP synthase subunit I	-
164	V-type ATP synthase subunit K	-
102	V-type ATPase, G subunit	-
193	v-type sodium ATP synthase, subunit E	-
145	wall teichoic acid glycosylation protein GtcA	-
193	xanthine phosphoribosyltransferase	2.4.2.22
441	xanthine/uracil permease family protein	-
490	xanthine/uracil permease family protein	-
279	xylose isomerase domain-containing protein	-
495	xylulose kinase, putative	-
234	zinc ABC transporter, ATP-binding protein	-
501	zinc ABC transporter, zinc-binding lipoprotein	-
428	zinc protease	-
269	ZIP family zinc transporter	-
