# Supplementary material for: Comparative genome analysis reveals key genetic factors associated with probiotic property in Enterococcus faecium strains
Source: BMC Genomics. 2018 Sep 4;19:652. doi: 10.1186/s12864-018-5043-9 (PMC6122445; doi:10.1186/s12864-018-5043-9)
Supplement: Supplementary file 3 — Detailed information on the accessory genes present in the strains under study. (XLSX 115 kb) [file 12864_2018_5043_MOESM3_ESM.xlsx]

## Sheet: 6E6
Enterococcus faecium 6E6 Accessory Genes
Gene Name	Length	Product	EC Numbers
6E6_Gene2648	215	2-dehydro-3-deoxyphosphogluconate aldolase/4-hydroxy-2-oxoglutarate aldolase	-
6E6_Gene2208	309	2-dehydropantoate 2-reductase	-
6E6_Gene2500	89	30S ribosomal protein S14	-
6E6_Gene2787	62	50S ribosomal protein L28	-
6E6_Gene2799	60	50S ribosomal protein L32	-
6E6_Gene2498	49	50S ribosomal protein L33	-
6E6_Gene244	312	ABC transporter ATP-binding protein	-
6E6_Gene1185	225	ABC transporter ATP-binding protein	-
6E6_Gene2504	485	ABC transporter, ATP-binding protein	-
6E6_Gene512	249	ABC transporter, ATP-binding protein	-
6E6_Gene2501	581	ABC transporter, ATP-binding protein	-
6E6_Gene2502	586	ABC transporter, ATP-binding/permease protein	-
6E6_Gene499	423	ABC transporter, substrate binding protein (sugar)	-
6E6_Gene278	238	accessory gene regulator A	-
6E6_Gene2599	385	acetyltransferase	-
6E6_Gene345	152	acetyltransferase	-
6E6_Gene1510	140	acetyltransferase	-
6E6_Gene1608	235	acylneuraminate cytidylyltransferase (flagellin modification)	-
6E6_Gene306	503	alpha-L-arabinofuranosidase	-
6E6_Gene307	316	Alpha-N-arabinofuranosidase	-
6E6_Gene1610	367	aminotransferase-like protein	-
6E6_Gene1684	259	anti-repressor	-
6E6_Gene187	289	AraC family transcriptional regulator	-
6E6_Gene759	242	ATP-dependent Clp protease, proteolytic subunit ClpP, putative	-
6E6_Gene2486	590	autolysin	-
6E6_Gene1046	603	beta-D-glucuronidase	3.2.1.31
6E6_Gene801	432	beta-fructosidase	3.2.1.26
6E6_Gene2141	477	beta-glucosidase	-
6E6_Gene1045	564	beta-N-acetylglucosaminidase	-
6E6_Gene2140	646	BigG family transcription antiterminator	-
6E6_Gene2000	282	binding-protein-dependent transport systems inner membrane component	-
6E6_Gene1066	297	CAAX amino terminal protease family protein	-
6E6_Gene2200	707	cadmium resistance protein	3.6.3.3
6E6_Gene2607	372	capsular polysaccharide biosynthesis protein Cps4H	-
6E6_Gene1614	333	capsular polysaccharide biosynthesis protein D	-
6E6_Gene2592	449	cassette chromosome recombinase A	-
6E6_Gene2221	542	cassette chromosome recombinase B	-
6E6_Gene2639	219	CbbY family protein	-
6E6_Gene1190	634	cell wall surface anchor family protein	-
6E6_Gene2580	395	cobalamin synthesis protein, putative	-
6E6_Gene2505	239	cobalt ABC transporter, permease component, CbiQ	-
6E6_Gene280	449	competence factor transport protein ComB	-
6E6_Gene2563	717	competence factor transporting ATP-binding/permease protein ComA	3.4.22.-
6E6_Gene812	346	conserved	-
6E6_Gene754	110	conserved	-
6E6_Gene2211	457	conserved hypothetical protein	-
6E6_Gene1032	221	conserved hypothetical protein	-
6E6_Gene1114	173	dihydrofolate reductase family protein	-
6E6_Gene1113	166	dihydrofolate reductase type I	-
6E6_Gene1040	539	D-mannonate oxidoreductase, putative	-
6E6_Gene484	227	DNA repair protein RadC	-
6E6_Gene1939	130	DNA-binding protein	-
6E6_Gene1940	381	DNA-binding protein	-
6E6_Gene932	385	DNA-binding transcriptional regulator	-
6E6_Gene195	274	DNA-binding transcriptional repressor	-
6E6_Gene2484	477	EmrB/QacA family drug resistance transporter	-
6E6_Gene171	1135	endo-beta-N-acetylglucosaminidase	-
6E6_Gene763	2560	ENSANGP00000020949-related	-
6E6_Gene1064	222	fructose-6-phosphate aldolase	4.1.2.-
6E6_Gene2590	468	Fusarium graminearum conserved hypothetical protein (translation) (468 aa)	-
6E6_Gene1059	131	glucitol operon activator protein	-
6E6_Gene1042	470	glucuronate isomerase	5.3.1.12
6E6_Gene1043	457	glucuronide transporter	-
6E6_Gene2246	456	glycoprotease family protein/hydrolase, beta-phosphoglucomutase family	-
6E6_Gene1520	428	glycosyl transferase	2.4.1.-
6E6_Gene674	277	glycosyl transferase domain-containing protein	-
6E6_Gene679	319	glycosyl transferase family protein	-
6E6_Gene1618	320	glycosyl transferase family protein	-
6E6_Gene677	182	glycosyltransferase, putative	-
6E6_Gene808	130	glyoxylase family protein	-
6E6_Gene1039	249	GntR family transcriptional regulator	-
6E6_Gene301	643	group II intron reverse transcriptase/maturase, (pxo1-23)	-
6E6_Gene1033	607	GTP-binding protein LepA	-
6E6_Gene1611	209	hexapeptide transferase family protein	-
6E6_Gene1661	405	HK97 family major capsid protein	-
6E6_Gene760	410	HK97 family phage major capsid protein	-
6E6_Gene1663	416	HK97 family phage portal protein	-
6E6_Gene1662	201	HK97 family phage prohead protease	-
6E6_Gene2709	141	holin	-
6E6_Gene168	309	hypothetical protein	-
6E6_Gene503	627	hypothetical protein	-
6E6_Gene1609	301	hypothetical protein	-
6E6_Gene1687	177	hypothetical protein	-
6E6_Gene2670	184	hypothetical protein	-
6E6_Gene2207	352	hypothetical protein	-
6E6_Gene1734	124	hypothetical protein	-
6E6_Gene443	94	hypothetical protein	-
6E6_Gene449	303	hypothetical protein	-
6E6_Gene981	371	hypothetical protein	-
6E6_Gene2209	170	hypothetical protein	-
6E6_Gene1681	243	hypothetical protein	-
6E6_Gene1617	404	hypothetical protein	-
6E6_Gene246	380	hypothetical protein	-
6E6_Gene2634	46	hypothetical protein	-
6E6_Gene1620	315	hypothetical protein	-
6E6_Gene1922	113	hypothetical protein	-
6E6_Gene452	276	hypothetical protein	-
6E6_Gene1679	223	hypothetical protein	-
6E6_Gene1685	137	hypothetical protein	-
6E6_Gene758	389	hypothetical protein	-
6E6_Gene2196	505	hypothetical protein	-
6E6_Gene691	345	hypothetical protein	-
6E6_Gene1523	234	hypothetical protein	-
6E6_Gene807	162	hypothetical protein	-
6E6_Gene2214	267	hypothetical protein	-
6E6_Gene2213	275	hypothetical protein	-
6E6_Gene647	634	hypothetical protein	-
6E6_Gene477	159	hypothetical protein	-
6E6_Gene500	292	hypothetical protein	-
6E6_Gene832	282	hypothetical protein	-
6E6_Gene2139	486	hypothetical protein	-
6E6_Gene2193	212	hypothetical protein	-
6E6_Gene2632	267	hypothetical protein	-
6E6_Gene2447	237	hypothetical protein	-
6E6_Gene2448	480	hypothetical protein	-
6E6_Gene2446	444	hypothetical protein	-
6E6_Gene1058	644	hypothetical protein	-
6E6_Gene2623	466	hypothetical protein	-
6E6_Gene2459	653	hypothetical protein	-
6E6_Gene2458	154	hypothetical protein	-
6E6_Gene2457	106	hypothetical protein	-
6E6_Gene2611	368	hypothetical protein	-
6E6_Gene2456	860	hypothetical protein	-
6E6_Gene830	291	hypothetical protein	-
6E6_Gene1031	241	hypothetical protein	-
6E6_Gene2600	397	hypothetical protein	-
6E6_Gene1495	464	hypothetical protein	-
6E6_Gene2674	341	hypothetical protein	-
6E6_Gene2304	288	hypothetical protein	-
6E6_Gene2722	134	hypothetical protein	-
6E6_Gene2574	617	hypothetical protein	-
6E6_Gene1498	319	hypothetical protein	-
6E6_Gene1499	202	hypothetical protein	-
6E6_Gene2002	417	hypothetical protein	-
6E6_Gene1927	309	hypothetical protein	-
6E6_Gene2216	938	hypothetical protein	-
6E6_Gene1838	290	hypothetical protein	-
6E6_Gene1488	880	hypothetical protein	3.6.3.8
6E6_Gene1496	428	hypothetical protein	-
6E6_Gene1497	237	hypothetical protein	-
6E6_Gene2280	207	hypothetical protein	3.2.2.-
6E6_Gene1833	400	hypothetical protein	-
6E6_Gene813	139	hypothetical protein	-
6E6_Gene2481	305	hypothetical protein	-
6E6_Gene791	336	hypothetical protein	-
6E6_Gene2569	719	hypothetical protein	-
6E6_Gene1037	816	hypothetical protein	-
6E6_Gene2720	131	hypothetical protein	-
6E6_Gene2477	166	hypothetical protein	-
6E6_Gene780	394	hypothetical protein	-
6E6_Gene777	466	hypothetical protein	-
6E6_Gene2466	862	hypothetical protein	-
6E6_Gene2659	168	hypothetical protein	-
6E6_Gene282	178	hypothetical protein	-
6E6_Gene281	337	hypothetical protein	-
6E6_Gene1846	892	hypothetical protein	-
6E6_Gene2247	273	hypothetical protein	-
6E6_Gene2249	155	hypothetical protein	-
6E6_Gene1500	216	hypothetical protein	-
6E6_Gene1502	449	hypothetical protein	-
6E6_Gene1503	91	hypothetical protein	-
6E6_Gene2205	138	hypothetical protein	-
6E6_Gene1030	866	hypothetical protein	-
6E6_Gene2485	165	hypothetical protein	-
6E6_Gene453	147	hypothetical protein	-
6E6_Gene2675	198	hypothetical protein	-
6E6_Gene1772	324	hypothetical protein	-
6E6_Gene2710	158	hypothetical protein	-
6E6_Gene2257	507	hypothetical protein	-
6E6_Gene2256	464	hypothetical protein	4.1.1.15
6E6_Gene1489	482	hypothetical protein	2.7.8.-
6E6_Gene829	151	hypothetical protein	-
6E6_Gene2283	536	hypothetical protein	-
6E6_Gene634	427	hypothetical protein	-
6E6_Gene2526	341	hypothetical protein	-
6E6_Gene189	483	hypothetical protein	2.7.1.5
6E6_Gene1199	326	hypothetical protein	-
6E6_Gene2243	103	hypothetical protein	-
6E6_Gene2789	66	hypothetical protein	-
6E6_Gene1047	160	hypothetical protein	-
6E6_Gene790	675	hypothetical protein	-
6E6_Gene781	73	hypothetical protein	-
6E6_Gene775	125	hypothetical protein	-
6E6_Gene2740	104	hypothetical protein	-
6E6_Gene1034	194	hypothetical protein	-
6E6_Gene1677	243	hypothetical protein	-
6E6_Gene1770	134	hypothetical protein	-
6E6_Gene461	331	hypothetical protein	-
6E6_Gene2145	123	hypothetical protein	-
6E6_Gene1759	381	hypothetical protein	-
6E6_Gene1761	395	hypothetical protein	-
6E6_Gene451	297	hypothetical protein	-
6E6_Gene170	88	hypothetical protein	-
6E6_Gene169	85	hypothetical protein	-
6E6_Gene192	104	hypothetical protein	-
6E6_Gene2348	121	hypothetical protein	-
6E6_Gene344	93	hypothetical protein	-
6E6_Gene428	205	hypothetical protein	-
6E6_Gene2470	253	hypothetical protein	-
6E6_Gene784	125	hypothetical protein	-
6E6_Gene481	396	hypothetical protein	-
6E6_Gene513	553	hypothetical protein	-
6E6_Gene1198	383	hypothetical protein	-
6E6_Gene1505	112	hypothetical protein	-
6E6_Gene2497	347	hypothetical protein	-
6E6_Gene681	364	hypothetical protein	-
6E6_Gene2797	112	hypothetical protein	-
6E6_Gene2179	83	hypothetical protein	-
6E6_Gene2628	299	hypothetical protein	-
6E6_Gene1690	345	integrase	-
6E6_Gene816	390	integrase	-
6E6_Gene1643	397	integrase-like protein	-
6E6_Gene2506	191	iron-dependent repressor	-
6E6_Gene1603	418	IS1167, transposase	-
6E6_Gene659	418	IS1167, transposase	-
6E6_Gene1038	448	IS1380-Spn1 transposase	-
6E6_Gene2154	283	IS150 conserved protein InsB	-
6E6_Gene794	498	IS21 family transposase	-
6E6_Gene2305	383	IS30 transposase	-
6E6_Gene108	383	IS30 transposase	-
6E6_Gene811	116	IS66 family Orf2	-
6E6_Gene1103	487	ISBma2, transposase	-
6E6_Gene795	372	ISGsu1, transposase	-
6E6_Gene2650	209	keto-hydroxyglutarate-aldolase/keto-deoxy-phosphogluconate aldolase	-
6E6_Gene194	383	L-1,2-propanediol oxidoreductase	1.1.1.77
6E6_Gene190	420	L-rhamnose isomerase	5.3.1.14
6E6_Gene243	217	LuxR family DNA-binding response regulator	-
6E6_Gene1924	236	LytTr family DNA-binding response regulator	-
6E6_Gene1980	450	macrolide-efflux transmembrane protein	-
6E6_Gene828	433	major facilitator family transporter	-
6E6_Gene1522	441	maltose-6-phosphate glucosidase	-
6E6_Gene2509	240	manganese ABC transporter, ATP-binding protein	-
6E6_Gene2507	309	manganese ABC transporter, manganese-binding adhesion liprotein	-
6E6_Gene2003	276	manganese-containing catalase	-
6E6_Gene1137	360	mannonate dehydratase	4.2.1.8
6E6_Gene797	164	MarR family transcriptional regulator	-
6E6_Gene2475	952	membrane protein, putative, (pxo2-14)	-
6E6_Gene2488	445	NADH oxidase	-
6E6_Gene676	203	null	-
6E6_Gene2618	435	null	-
6E6_Gene2490	386	null	-
6E6_Gene498	164	null	-
6E6_Gene1197	1169	null	-
6E6_Gene2616	335	oxidoreductase domain-containing protein	-
6E6_Gene1493	110	PadR family transcriptional regulator	-
6E6_Gene1998	175	PAP2 family protein	-
6E6_Gene2353	562	peptidoglycan binding protein	-
6E6_Gene1584	185	peripheral-type benzodiazepine receptor and related proteins	-
6E6_Gene475	560	phage endopeptidase	-
6E6_Gene1782	387	phage integrase family integrase/recombinase	-
6E6_Gene1762	553	phage terminase large subunit	-
6E6_Gene764	1509	phi PVL ORF 15 and 16-like protein	-
6E6_Gene678	365	polysaccharide biosynthesis protein, putative	-
6E6_Gene2005	117	ppGpp-regulated growth inhibitor ChpA/MazF, putative	-
6E6_Gene1506	697	PRD domain-containing protein	-
6E6_Gene2517	219	predicted beta-phosphoglucomutase	5.4.2.6
6E6_Gene2245	243	predicted DNA-binding transcriptional regulator	-
6E6_Gene2199	1564	PREDICTED: similar to copper-transporting ATPase	-
6E6_Gene2640	941	PREDICTED: similar to epidermal growth factor receptor pathway substrate 15-like 1	-
6E6_Gene1750	811	prophage LambdaBa01, membrane protein, putative	-
6E6_Gene1760	251	prophage LambdaBa02, Clp protease family protein	-
6E6_Gene471	194	prophage LambdaBa02, major tail protein, putative	-
6E6_Gene756	562	prophage LambdaBa02, terminase, large subunit, putative	-
6E6_Gene1944	374	prophage lambdaba04, site-specific recombinase phage integrase family protein protein	-
6E6_Gene2714	326	PTS system mannose/fructose/sorbose family IIB subunit	-
6E6_Gene1063	121	PTS system, glucitol/sorbitol-specific, IIA component	-
6E6_Gene1061	334	PTS system, glucitol/sorbitol-specific, IIBC component	-
6E6_Gene1060	181	PTS system, glucitol/sorbitol-specific, IIC component	-
6E6_Gene2212	133	PTS system, IIA component	-
6E6_Gene2250	133	PTS system, IIA component	-
6E6_Gene1845	139	PTS system, IIA component	-
6E6_Gene2693	726	PTS system, IIABC components	2.7.1.69, 2.7.1.-
6E6_Gene2689	165	PTS system, IIB component	-
6E6_Gene2215	158	PTS system, IIB component	-
6E6_Gene1844	268	PTS system, IIC component	-
6E6_Gene1916	361	PTS system, IIC component	-
6E6_Gene2248	257	PTS system, IIC component	-
6E6_Gene1843	275	PTS system, IID component	-
6E6_Gene2589	588	PTS system, N-acetylglucosamine-specific IIABC component	-
6E6_Gene802	480	PTS system, sucrose-specific IIBC component	-
6E6_Gene196	334	putative 2-dehydro-3-deoxygluconokinase	-
6E6_Gene2001	296	putative ABC sugar transporter (permease)	-
6E6_Gene188	313	putative araC-family transcriptional regulatory protein	-
6E6_Gene504	396	putative glucuronyl hydrolase	-
6E6_Gene2508	282	putative manganese ABC transporter permease	-
6E6_Gene474	236	putative phage tail component	-
6E6_Gene1653	225	putative phage tail protein	-
6E6_Gene755	170	putative phage terminase, small subunit	-
6E6_Gene2251	284	putative phosphosugar-binding protein	-
6E6_Gene1615	474	putative polysaccharide transporter	-
6E6_Gene1925	237	putative secreted protein	-
6E6_Gene277	441	putative sensor histidine kinase ComD	-
6E6_Gene442	462	putative site-specific integrase/resolvase protein	-
6E6_Gene934	117	putative transcriptional regulator	-
6E6_Gene2598	394	putative transcriptional regulator	-
6E6_Gene799	189	putative transposase	-
6E6_Gene2039	272	putative transposase for IS1664 element	-
6E6_Gene450	289	RecT family protein	-
6E6_Gene444	242	repressor-like protein	-
6E6_Gene1934	403	restriction modification system specificity subunit	-
6E6_Gene191	273	rhamnulose-1-phosphate aldolase	4.1.2.19
6E6_Gene2381	392	secreted 45 kd protein	-
6E6_Gene2608	385	sensor histidine kinase	-
6E6_Gene1923	446	sensor histidine kinase BlpH, putative	-
6E6_Gene2661	220	serine acetyltransferase	-
6E6_Gene2194	422	serine/threonine transporter SstT	-
6E6_Gene1057	268	sorbitol-6-phosphate 2-dehydrogenase	-
6E6_Gene824	279	sortase family protein	-
6E6_Gene2203	462	specificity determinant for hsdM and hsdR	-
6E6_Gene1613	341	spore coat polysaccharide biosynthesis protein SpsE	-
6E6_Gene460	422	SPP1 family phage portal protein	-
6E6_Gene800	321	sucrose operon repressor	-
6E6_Gene680	261	surface protein Sur1	-
6E6_Gene683	326	tagatose 1,6-diphosphate aldolase	4.1.2.40
6E6_Gene1664	535	terminase, large subunit, putative	-
6E6_Gene935	639	tetracycline resistance protein	-
6E6_Gene2259	199	thymidine kinase	2.7.1.21
6E6_Gene1654	907	TP901 family tail tape measure protein	-
6E6_Gene1524	278	transcriptional antiterminator of the bgl operon	-
6E6_Gene1491	133	transcriptional regulator Spx	-
6E6_Gene722	409	transposase	-
6E6_Gene2495	249	transposase	-
6E6_Gene2258	396	transposase	-
6E6_Gene1743	98	transposase	-
6E6_Gene482	439	transposase	-
6E6_Gene1840	224	transposase for IS-like element	-
6E6_Gene419	355	transposase ISC1229	-
6E6_Gene793	281	transposase/IS protein	-
6E6_Gene2192	248	tRNA pseudouridine synthase A	5.4.99.12
6E6_Gene1935	511	type I restriction-modification system, M subunit	-
6E6_Gene1933	916	type I site-specific deoxyribonuclease HsdR family subfamily	-
6E6_Gene778	407	type II DNA modification methyltransferase Spn5252IP	-
6E6_Gene675	388	UDP-glucose 6-dehydrogenase	1.1.1.22
6E6_Gene1612	382	UDP-N-acetylglucosamine 2-epimerase	-
6E6_Gene1494	152	universal stress protein	-
6E6_Gene1188	928	von Willebrand factor type A/Cna B-type domain-containing protein	-
6E6_Gene2496	501	zinc ABC transporter, zinc-binding lipoprotein	-

## Sheet: 17oOM39
Enterococcus faecium 17OM39 Accessory Genes
Gene Name	Length	Product	EC Numbers
17OM39_Gene806	303	1-phosphofructokinase	-
17OM39_Gene1692	225	2-C-methyl-D-erythritol 4-phosphate cytidylyltransferase	2.7.7.60
17OM39_Gene1322	192	3-oxoacyl-	-
17OM39_Gene2517	62	50S ribosomal protein L28	-
17OM39_Gene114	470	6-phospho-beta-galactosidase	3.2.1.85
17OM39_Gene2419	312	ABC transporter ATP-binding protein	-
17OM39_Gene1549	225	ABC transporter ATP-binding protein	-
17OM39_Gene2415	369	ABC transporter permease	-
17OM39_Gene863	313	ABC transporter, ATP-binding protein	-
17OM39_Gene1045	210	ABC transporter, ATP-binding protein	-
17OM39_Gene2300	286	ABC transporter, membrane spanning protein (sugar)	-
17OM39_Gene915	301	ABC transporter, substrate binding protein (phosphonate)	-
17OM39_Gene2043	238	accessory gene regulator A	-
17OM39_Gene1627	371	accessory gene regulator C	-
17OM39_Gene2405	385	acetyltransferase	-
17OM39_Gene108	189	acetyltransferase	-
17OM39_Gene2061	231	allulose-6-phosphate 3-epimerase	-
17OM39_Gene2427	894	alpha-L-rhamnosidase	-
17OM39_Gene2010	316	Alpha-N-arabinofuranosidase	-
17OM39_Gene581	213	amino acid ABC transporter, ATP-binding protein, putative	-
17OM39_Gene2440	235	antibiotic ABC transporter, ATP-binding protein	-
17OM39_Gene1803	259	anti-repressor	-
17OM39_Gene212	289	AraC family transcriptional regulator	-
17OM39_Gene458	234	ArsR family transcriptional regulator	-
17OM39_Gene1680	111	ArsR family transcriptional regulator	-
17OM39_Gene262	423	ascorbate-specific PTS system enzyme IIC	-
17OM39_Gene418	647	Bacterially-derived sulfatase required for use of alkyl- and aryl-sulfates as sulfur sources	3.1.6.-
17OM39_Gene2071	595	Beta-galactosidase 3	-
17OM39_Gene1516	216	beta-phosphoglucomutase, putative	3.1.3.-
17OM39_Gene1230	536	bifunctional maltose and glucose-specific PTS system components IICB	-
17OM39_Gene462	282	binding-protein-dependent transport systems inner membrane component	-
17OM39_Gene253	707	cadmium resistance protein	3.6.3.3
17OM39_Gene1000	217	capsular polysaccharide biosynthesis protein	-
17OM39_Gene803	336	capsular polysaccharide biosynthesis protein I	-
17OM39_Gene794	607	capsular polysaccharide synthesis enzyme Cap5D	-
17OM39_Gene540	338	carbohydrate kinase	-
17OM39_Gene468	634	cell wall surface anchor family protein	-
17OM39_Gene875	393	cell wall surface anchor family protein	-
17OM39_Gene417	458	chaperone protein DnaJ	-
17OM39_Gene1923	455	chitin binding protein, putative	-
17OM39_Gene2039	449	competence factor transport protein ComB	-
17OM39_Gene2391	717	competence factor transporting ATP-binding/permease protein ComA	3.4.22.-
17OM39_Gene1781	121	conserved	-
17OM39_Gene1850	262	conserved	-
17OM39_Gene1678	308	conserved	-
17OM39_Gene1143	221	conserved hypothetical protein	-
17OM39_Gene1226	129	cytidine deaminase, putative	-
17OM39_Gene1670	252	cytoplasmic glycerophosphodiester phosphodiesterase	-
17OM39_Gene536	377	dihydroorotase	-
17OM39_Gene1872	226	DNA repair protein RadC	-
17OM39_Gene862	374	DNA-binding protein	-
17OM39_Gene925	228	DNA-binding response regulator	-
17OM39_Gene798	289	dTDP-rhamnosyl transferase	2.4.-.-
17OM39_Gene2298	492	FGGY family sugar kinase	-
17OM39_Gene913	560	Fusarium graminearum conserved hypothetical protein (translation) (560 aa)	-
17OM39_Gene115	142	galactose-6-phosphate isomerase subunit LacA	5.3.1.26
17OM39_Gene116	171	galactose-6-phosphate isomerase subunit LacB	5.3.1.26
17OM39_Gene795	205	galactosyl transferase	-
17OM39_Gene2408	363	galacturonosyl transferase	-
17OM39_Gene797	319	glycosyl transferase	-
17OM39_Gene1690	328	glycosyl transferase family protein	-
17OM39_Gene799	287	glycosyl transferase, group 2 family protein	-
17OM39_Gene810	241	GntR family transcriptional regulator	-
17OM39_Gene2069	238	GntR family transcriptional regulator	-
17OM39_Gene1144	607	GTP-binding protein LepA	-
17OM39_Gene2057	1066	hyaluronidase	4.2.2.1
17OM39_Gene1320	266	hydroxyethylthiazole kinase	2.7.1.50
17OM39_Gene2073	627	hypothetical protein	-
17OM39_Gene2438	276	hypothetical protein	-
17OM39_Gene1227	171	hypothetical protein	-
17OM39_Gene528	113	hypothetical protein	-
17OM39_Gene526	113	hypothetical protein	-
17OM39_Gene525	106	hypothetical protein	-
17OM39_Gene1800	223	hypothetical protein	-
17OM39_Gene1804	137	hypothetical protein	-
17OM39_Gene824	345	hypothetical protein	-
17OM39_Gene1631	651	hypothetical protein	-
17OM39_Gene535	361	hypothetical protein	-
17OM39_Gene685	426	hypothetical protein	-
17OM39_Gene1676	266	hypothetical protein	-
17OM39_Gene263	247	hypothetical protein	-
17OM39_Gene2457	184	hypothetical protein	-
17OM39_Gene1090	374	hypothetical protein	-
17OM39_Gene864	253	hypothetical protein	-
17OM39_Gene252	247	hypothetical protein	-
17OM39_Gene2059	267	hypothetical protein	-
17OM39_Gene2058	275	hypothetical protein	-
17OM39_Gene768	634	hypothetical protein	-
17OM39_Gene548	450	hypothetical protein	-
17OM39_Gene153	431	hypothetical protein	-
17OM39_Gene1626	242	hypothetical protein	-
17OM39_Gene2318	97	hypothetical protein	-
17OM39_Gene2317	1068	hypothetical protein	-
17OM39_Gene2314	398	hypothetical protein	-
17OM39_Gene2312	1498	hypothetical protein	-
17OM39_Gene648	756	hypothetical protein	-
17OM39_Gene946	150	hypothetical protein	-
17OM39_Gene1667	282	hypothetical protein	-
17OM39_Gene258	212	hypothetical protein	-
17OM39_Gene2421	300	hypothetical protein	-
17OM39_Gene808	152	hypothetical protein	-
17OM39_Gene259	644	hypothetical protein	-
17OM39_Gene921	466	hypothetical protein	-
17OM39_Gene2330	653	hypothetical protein	-
17OM39_Gene2329	154	hypothetical protein	-
17OM39_Gene2328	106	hypothetical protein	-
17OM39_Gene2410	368	hypothetical protein	-
17OM39_Gene2327	860	hypothetical protein	-
17OM39_Gene885	291	hypothetical protein	-
17OM39_Gene2019	495	hypothetical protein	-
17OM39_Gene1142	241	hypothetical protein	-
17OM39_Gene2014	343	hypothetical protein	-
17OM39_Gene121	341	hypothetical protein	-
17OM39_Gene2319	298	hypothetical protein	-
17OM39_Gene1668	296	hypothetical protein	-
17OM39_Gene1669	417	hypothetical protein	-
17OM39_Gene519	309	hypothetical protein	-
17OM39_Gene1922	296	hypothetical protein	-
17OM39_Gene527	388	hypothetical protein	-
17OM39_Gene2126	207	hypothetical protein	3.2.2.-
17OM39_Gene524	254	hypothetical protein	-
17OM39_Gene2432	250	hypothetical protein	-
17OM39_Gene1140	491	hypothetical protein	-
17OM39_Gene2433	618	hypothetical protein	-
17OM39_Gene264	952	hypothetical protein	-
17OM39_Gene1677	135	hypothetical protein	-
17OM39_Gene908	183	hypothetical protein	-
17OM39_Gene2285	289	hypothetical protein	-
17OM39_Gene274	243	hypothetical protein	-
17OM39_Gene2037	178	hypothetical protein	-
17OM39_Gene2038	337	hypothetical protein	-
17OM39_Gene909	723	hypothetical protein	-
17OM39_Gene1162	552	hypothetical protein	-
17OM39_Gene1921	352	hypothetical protein	-
17OM39_Gene2481	157	hypothetical protein	-
17OM39_Gene1512	273	hypothetical protein	-
17OM39_Gene1510	155	hypothetical protein	-
17OM39_Gene1058	746	hypothetical protein	-
17OM39_Gene977	325	hypothetical protein	-
17OM39_Gene2068	485	hypothetical protein	-
17OM39_Gene197	580	hypothetical protein	-
17OM39_Gene2439	244	hypothetical protein	-
17OM39_Gene1141	866	hypothetical protein	-
17OM39_Gene2498	80	hypothetical protein	-
17OM39_Gene947	158	hypothetical protein	-
17OM39_Gene261	90	hypothetical protein	-
17OM39_Gene2024	454	hypothetical protein	-
17OM39_Gene884	151	hypothetical protein	-
17OM39_Gene2403	484	hypothetical protein	-
17OM39_Gene96	207	hypothetical protein	-
17OM39_Gene260	148	hypothetical protein	-
17OM39_Gene2478	120	hypothetical protein	-
17OM39_Gene2504	427	hypothetical protein	-
17OM39_Gene514	126	hypothetical protein	-
17OM39_Gene214	483	hypothetical protein	2.7.1.5
17OM39_Gene541	234	hypothetical protein	-
17OM39_Gene924	206	hypothetical protein	-
17OM39_Gene1787	511	hypothetical protein	-
17OM39_Gene1786	331	hypothetical protein	-
17OM39_Gene1785	204	hypothetical protein	-
17OM39_Gene1784	102	hypothetical protein	-
17OM39_Gene1783	110	hypothetical protein	-
17OM39_Gene1779	193	hypothetical protein	-
17OM39_Gene310	123	hypothetical protein	-
17OM39_Gene2306	98	hypothetical protein	-
17OM39_Gene217	104	hypothetical protein	-
17OM39_Gene1064	106	hypothetical protein	-
17OM39_Gene2484	126	hypothetical protein	-
17OM39_Gene904	137	hypothetical protein	-
17OM39_Gene1039	84	hypothetical protein	-
17OM39_Gene1038	100	hypothetical protein	-
17OM39_Gene1649	189	hypothetical protein	-
17OM39_Gene275	83	hypothetical protein	-
17OM39_Gene539	246	hypothetical protein	-
17OM39_Gene211	299	hypothetical protein	-
17OM39_Gene220	246	IclR family transcriptional regulator	-
17OM39_Gene95	677	immunity protein, putative	-
17OM39_Gene150	512	IS3 family transposase	-
17OM39_Gene897	93	IS3 family transposase orfA	-
17OM39_Gene2443	209	keto-hydroxyglutarate-aldolase/keto-deoxy-phosphogluconate aldolase	-
17OM39_Gene219	383	L-1,2-propanediol oxidoreductase	1.1.1.77
17OM39_Gene111	253	lactose phosphotransferase system repressor	-
17OM39_Gene2009	417	lactose/galactose transporter	-
17OM39_Gene1788	425	large terminase	-
17OM39_Gene1688	267	licD1 protein	-
17OM39_Gene1693	281	licD3 protein	-
17OM39_Gene1776	187	lipoprotein NlpD fragment	-
17OM39_Gene215	420	L-rhamnose isomerase	5.3.1.14
17OM39_Gene537	370	L-seryl-tRNA selenocysteine synthase	-
17OM39_Gene289	212	LuxR family DNA-binding response regulator	-
17OM39_Gene907	239	LytTr family DNA-binding response regulator	-
17OM39_Gene522	236	LytTr family DNA-binding response regulator	-
17OM39_Gene883	433	major facilitator family transporter	-
17OM39_Gene955	144	major tail shaft protein	-
17OM39_Gene1035	441	maltose-6-phosphate glucosidase	-
17OM39_Gene459	276	manganese-containing catalase	-
17OM39_Gene1597	360	mannonate dehydratase	4.2.1.8
17OM39_Gene922	303	membrane-bound transcriptional regulator LytR	-
17OM39_Gene1691	458	null	-
17OM39_Gene120	320	null	-
17OM39_Gene686	2416	null	-
17OM39_Gene154	179	null	-
17OM39_Gene1161	336	null	-
17OM39_Gene2301	429	null	-
17OM39_Gene1246	298	null	-
17OM39_Gene464	175	PAP2 family protein	-
17OM39_Gene1684	377	penicillin-binding protein, putative	-
17OM39_Gene923	463	peptidoglycan N-acetylglucosamine deacetylase A	-
17OM39_Gene1166	185	peripheral-type benzodiazepine receptor and related proteins	-
17OM39_Gene2335	434	permease, putative	-
17OM39_Gene1807	387	phage integrase family integrase/recombinase	-
17OM39_Gene901	182	phage integrase family site specific recombinase	-
17OM39_Gene945	435	phage integrase family site specific recombinase	-
17OM39_Gene959	889	phage protein	-
17OM39_Gene1773	607	phiETA ORF57-like protein	-
17OM39_Gene920	168	phosphinothricin acetyltransferase	-
17OM39_Gene1319	275	phosphomethylpyrimidine kinase	-
17OM39_Gene916	257	phosphonate ABC transporter ATP-binding	3.6.3.28
17OM39_Gene917	264	phosphonate ABC transporter permease	-
17OM39_Gene918	265	phosphonate ABC transporter, inner membrane subunit	-
17OM39_Gene919	272	phosphotransferase domain-containing protein	-
17OM39_Gene2302	536	predicted xylosidase/arabinosidase	3.2.1.37
17OM39_Gene254	1564	PREDICTED: similar to copper-transporting ATPase	-
17OM39_Gene953	112	protein gp10	-
17OM39_Gene958	201	protein gp15	-
17OM39_Gene960	272	protein gp17	-
17OM39_Gene961	341	protein gp18	-
17OM39_Gene951	131	protein gp8	-
17OM39_Gene952	120	protein gp9	-
17OM39_Gene1034	534	PTS system, arbutin-like IIBC component	-
17OM39_Gene534	436	PTS system, cellobiose-specific IIC component	-
17OM39_Gene910	435	PTS system, cellobiose-specific IIC component	-
17OM39_Gene807	465	PTS system, fructose family, IIBC component	-
17OM39_Gene2466	134	PTS system, IIA component	-
17OM39_Gene2064	149	PTS system, IIA component	-
17OM39_Gene814	158	PTS system, IIB component	-
17OM39_Gene2063	108	PTS system, IIB component	-
17OM39_Gene199	268	PTS system, IIC component	-
17OM39_Gene815	301	PTS system, IIC component	-
17OM39_Gene2062	361	PTS system, IIC component	-
17OM39_Gene1511	257	PTS system, IIC component	-
17OM39_Gene816	271	PTS system, IID component	-
17OM39_Gene112	105	PTS system, lactose-specific IIA component	-
17OM39_Gene113	570	PTS system, lactose-specific IIBC component	2.7.1.69
17OM39_Gene198	324	PTS system, mannose-specific IIAB component	-
17OM39_Gene2066	142	PTS system, nitrogen regulatory component IIA, putative	-
17OM39_Gene894	480	PTS system, sucrose-specific IIBC component	-
17OM39_Gene221	334	putative 2-dehydro-3-deoxygluconokinase	-
17OM39_Gene461	296	putative ABC sugar transporter (permease)	-
17OM39_Gene151	204	putative accessory gene regulator protein	3.4.-.-
17OM39_Gene1229	398	putative aminotransferase	-
17OM39_Gene213	313	putative araC-family transcriptional regulatory protein	-
17OM39_Gene1686	457	putative capsular polysaccharide transporter protein	-
17OM39_Gene912	287	putative esterase	-
17OM39_Gene2070	396	putative glucuronyl hydrolase	-
17OM39_Gene1167	524	putative glycosyl hydrolase	-
17OM39_Gene1513	284	putative phosphosugar-binding protein	-
17OM39_Gene200	285	putative PTS system protein	-
17OM39_Gene888	237	putative secreted protein	-
17OM39_Gene906	441	putative sensor histidine kinase ComD	-
17OM39_Gene805	245	putative transcriptional regulator	-
17OM39_Gene898	292	putative transposase	-
17OM39_Gene2417	321	quinone oxidoreductase	-
17OM39_Gene216	273	rhamnulose-1-phosphate aldolase	4.1.2.19
17OM39_Gene911	313	ROK family protein	-
17OM39_Gene1231	255	RpiR family transcriptional regulator	-
17OM39_Gene2225	432	SagA protein	-
17OM39_Gene926	466	sensor histidine kinase	-
17OM39_Gene523	446	sensor histidine kinase BlpH, putative	-
17OM39_Gene290	368	sensor histidine kinase, putative	-
17OM39_Gene257	422	serine/threonine transporter SstT	-
17OM39_Gene1515	909	sigma-54 dependent transcriptional regulator	-
17OM39_Gene902	356	site-specific tyrosine recombinase XerS	-
17OM39_Gene877	279	sortase family protein	-
17OM39_Gene887	388	staphopain	3.4.22.48
17OM39_Gene896	321	sucrose operon repressor	-
17OM39_Gene895	484	sucrose-6-phosphate hydrolase	-
17OM39_Gene2299	271	sugar ABC transporter, permease protein, putative	-
17OM39_Gene811	388	sugar isomerase domain-containing protein	-
17OM39_Gene118	326	tagatose 1,6-diphosphate aldolase	4.1.2.40
17OM39_Gene812	326	tagatose 1,6-diphosphate aldolase	4.1.2.40
17OM39_Gene117	310	tagatose-6-phosphate kinase	2.7.1.144
17OM39_Gene813	309	tagatose-6-phosphate kinase	2.7.1.144
17OM39_Gene1321	209	thiamine monophosphate synthase, ThiE	2.5.1.3
17OM39_Gene1679	227	thiJ/pfpI family protein	-
17OM39_Gene1778	907	TP901 family tail tape measure protein	-
17OM39_Gene1630	493	transcriptional activator, putative	-
17OM39_Gene1036	254	transcriptional regulator	-
17OM39_Gene2470	144	transcriptional regulator SlyA	-
17OM39_Gene1963	409	transposase	-
17OM39_Gene899	396	transposase	-
17OM39_Gene265	248	tRNA pseudouridine synthase A	5.4.99.12
17OM39_Gene1854	407	type II DNA modification methyltransferase Spn5252IP	-
17OM39_Gene687	443	UBA/THIF-type NAD/FAD binding protein	-
17OM39_Gene796	263	UDP-glucose 4-epimerase	-
17OM39_Gene804	388	UDP-glucose 6-dehydrogenase	1.1.1.22
17OM39_Gene1164	452	UDP-N-acetylmuramoylalanyl-D-glutamyl-2, 6-diaminopimelate-D-alanyl-D-alanyl ligase	-
17OM39_Gene1666	646	Uncharacterized ORF; Putative beta-glucuronidase with a predicted role in polysaccharide degradation; the predicted pseudogene AN10383 and predicted ORF AN3200 occupy overlapping chromosomal locations in version 4 of the A. nidulans annotation	-
17OM39_Gene2304	444	xylose isomerase	5.3.1.5
17OM39_Gene2305	376	xylose repressor-like protein	-
17OM39_Gene2297	509	xylulose kinase	-

## Sheet: 64_3
Enterococcus faecium 64/3 Accessory Genes
Gene Name	Length	Product	EC Numbers
64/3_Gene1991	303	1-phosphofructokinase	-
64/3_Gene657	225	2-C-methyl-D-erythritol 4-phosphate cytidylyltransferase	2.7.7.60
64/3_Gene1487	309	2-dehydropantoate 2-reductase	-
64/3_Gene2399	62	50S ribosomal protein L28	-
64/3_Gene2493	38	50S ribosomal protein L36	-
64/3_Gene804	479	6-phospho-beta-glucosidase A	3.2.1.86
64/3_Gene992	312	ABC transporter ATP-binding protein	-
64/3_Gene217	225	ABC transporter ATP-binding protein	-
64/3_Gene960	238	accessory gene regulator A	-
64/3_Gene2267	385	acetyltransferase	-
64/3_Gene893	152	acetyltransferase	-
64/3_Gene565	140	acetyltransferase	-
64/3_Gene2278	363	agmatine deiminase	3.5.3.12
64/3_Gene931	503	alpha-L-arabinofuranosidase	-
64/3_Gene930	316	Alpha-N-arabinofuranosidase	-
64/3_Gene2075	259	anti-repressor	-
64/3_Gene1449	289	AraC family transcriptional regulator	-
64/3_Gene531	144	arsenate reductase	-
64/3_Gene93	111	ArsR family transcriptional regulator	-
64/3_Gene1550	477	beta-glucosidase	-
64/3_Gene104	646	BigG family transcription antiterminator	-
64/3_Gene113	297	CAAX amino terminal protease family protein	-
64/3_Gene1495	707	cadmium resistance protein	3.6.3.3
64/3_Gene1982	607	capsular polysaccharide synthesis enzyme Cap5D	-
64/3_Gene813	313	carbamate kinase	-
64/3_Gene2304	219	CbbY family protein	-
64/3_Gene1734	634	cell wall surface anchor family protein	-
64/3_Gene1099	393	cell wall surface anchor family protein	-
64/3_Gene957	449	competence factor transport protein ComB	-
64/3_Gene958	717	competence factor transporting ATP-binding/permease protein ComA	3.4.22.-
64/3_Gene96	308	conserved	-
64/3_Gene51	221	conserved hypothetical protein	-
64/3_Gene561	266	DeoR family transcriptional regulator	-
64/3_Gene534	389	dihydroorotase	-
64/3_Gene788	226	DNA repair protein RadC	-
64/3_Gene1456	274	DNA-binding transcriptional repressor	-
64/3_Gene806	420	DNA-damage repair protein	-
64/3_Gene1433	1135	endo-beta-N-acetylglucosaminidase	-
64/3_Gene2240	650	fructose phosphotransferase system enzyme fruA-like protein	-
64/3_Gene112	222	fructose-6-phosphate aldolase	4.1.2.-
64/3_Gene1983	205	galactosyl transferase	-
64/3_Gene107	131	glucitol operon activator protein	-
64/3_Gene575	428	glycosyl transferase	2.4.1.-
64/3_Gene655	328	glycosyl transferase family protein	-
64/3_Gene652	331	glycosyl transferase, group 2 family protein	-
64/3_Gene550	243	GntR family transcriptional regulator	-
64/3_Gene52	607	GTP-binding protein LepA	-
64/3_Gene558	185	hexulose-6-phosphate isomerase	-
64/3_Gene1339	149	HTH-type transcriptional regulator LrpC	-
64/3_Gene1429	309	hypothetical protein	-
64/3_Gene98	266	hypothetical protein	-
64/3_Gene2328	184	hypothetical protein	-
64/3_Gene1488	352	hypothetical protein	-
64/3_Gene723	124	hypothetical protein	-
64/3_Gene58	303	hypothetical protein	-
64/3_Gene2227	371	hypothetical protein	-
64/3_Gene1486	170	hypothetical protein	-
64/3_Gene991	380	hypothetical protein	-
64/3_Gene1748	113	hypothetical protein	-
64/3_Gene2081	276	hypothetical protein	-
64/3_Gene2078	223	hypothetical protein	-
64/3_Gene1499	505	hypothetical protein	-
64/3_Gene2001	345	hypothetical protein	-
64/3_Gene578	234	hypothetical protein	-
64/3_Gene2242	634	hypothetical protein	-
64/3_Gene814	461	hypothetical protein	-
64/3_Gene811	259	hypothetical protein	-
64/3_Gene934	292	hypothetical protein	-
64/3_Gene2068	282	hypothetical protein	-
64/3_Gene1501	212	hypothetical protein	-
64/3_Gene2294	267	hypothetical protein	-
64/3_Gene1993	152	hypothetical protein	-
64/3_Gene2241	644	hypothetical protein	-
64/3_Gene2289	466	hypothetical protein	-
64/3_Gene555	495	hypothetical protein	-
64/3_Gene50	241	hypothetical protein	-
64/3_Gene553	343	hypothetical protein	-
64/3_Gene516	464	hypothetical protein	-
64/3_Gene1052	288	hypothetical protein	-
64/3_Gene2352	134	hypothetical protein	-
64/3_Gene2244	617	hypothetical protein	-
64/3_Gene519	319	hypothetical protein	-
64/3_Gene520	202	hypothetical protein	-
64/3_Gene2067	296	hypothetical protein	-
64/3_Gene935	417	hypothetical protein	-
64/3_Gene1743	309	hypothetical protein	-
64/3_Gene2047	290	hypothetical protein	-
64/3_Gene509	880	hypothetical protein	3.6.3.8
64/3_Gene517	428	hypothetical protein	-
64/3_Gene518	237	hypothetical protein	-
64/3_Gene562	270	hypothetical protein	-
64/3_Gene1027	207	hypothetical protein	3.2.2.-
64/3_Gene97	135	hypothetical protein	-
64/3_Gene2250	622	hypothetical protein	-
64/3_Gene528	145	hypothetical protein	-
64/3_Gene955	178	hypothetical protein	-
64/3_Gene956	337	hypothetical protein	-
64/3_Gene521	216	hypothetical protein	-
64/3_Gene523	449	hypothetical protein	-
64/3_Gene524	91	hypothetical protein	-
64/3_Gene525	155	hypothetical protein	-
64/3_Gene1490	138	hypothetical protein	-
64/3_Gene49	866	hypothetical protein	-
64/3_Gene2080	324	hypothetical protein	-
64/3_Gene805	285	hypothetical protein	-
64/3_Gene510	482	hypothetical protein	2.7.8.-
64/3_Gene2059	113	hypothetical protein	-
64/3_Gene2058	418	hypothetical protein	-
64/3_Gene1030	536	hypothetical protein	-
64/3_Gene2346	148	hypothetical protein	-
64/3_Gene1220	341	hypothetical protein	-
64/3_Gene1451	483	hypothetical protein	2.7.1.5
64/3_Gene231	326	hypothetical protein	-
64/3_Gene418	420	hypothetical protein	-
64/3_Gene61	134	hypothetical protein	-
64/3_Gene1546	123	hypothetical protein	-
64/3_Gene77	381	hypothetical protein	-
64/3_Gene75	395	hypothetical protein	-
64/3_Gene1432	88	hypothetical protein	-
64/3_Gene1431	85	hypothetical protein	-
64/3_Gene1338	255	hypothetical protein	-
64/3_Gene1454	104	hypothetical protein	-
64/3_Gene1095	121	hypothetical protein	-
64/3_Gene894	93	hypothetical protein	-
64/3_Gene802	205	hypothetical protein	-
64/3_Gene2181	253	hypothetical protein	-
64/3_Gene2183	100	hypothetical protein	-
64/3_Gene547	317	hypothetical protein	-
64/3_Gene229	383	hypothetical protein	-
64/3_Gene539	112	hypothetical protein	-
64/3_Gene1513	83	hypothetical protein	-
64/3_Gene532	246	hypothetical protein	-
64/3_Gene536	258	hypothetical protein	-
64/3_Gene537	98	hypothetical protein	-
64/3_Gene538	121	hypothetical protein	-
64/3_Gene1448	299	hypothetical protein	-
64/3_Gene1725	390	integrase	-
64/3_Gene2283	397	integrase-like protein	-
64/3_Gene2053	157	IS200 family transposase	-
64/3_Gene2046	512	IS3 family transposase	-
64/3_Gene2057	383	IS30 transposase	-
64/3_Gene1832	383	IS30 transposase	-
64/3_Gene2044	343	IS630 orf	-
64/3_Gene48	487	ISBma2, transposase	-
64/3_Gene2052	177	ISRSO11-transposase orfA protein	-
64/3_Gene2313	209	keto-hydroxyglutarate-aldolase/keto-deoxy-phosphogluconate aldolase	-
64/3_Gene1455	383	L-1,2-propanediol oxidoreductase	1.1.1.77
64/3_Gene2297	253	lactose phosphotransferase system repressor	-
64/3_Gene653	267	licD1 protein	-
64/3_Gene658	281	licD3 protein	-
64/3_Gene1452	420	L-rhamnose isomerase	5.3.1.14
64/3_Gene533	370	L-seryl-tRNA selenocysteine synthase	-
64/3_Gene993	217	LuxR family DNA-binding response regulator	-
64/3_Gene1746	236	LytTr family DNA-binding response regulator	-
64/3_Gene1701	450	macrolide-efflux transmembrane protein	-
64/3_Gene577	441	maltose-6-phosphate glucosidase	-
64/3_Gene557	384	mannitol-1-phosphate 5-dehydrogenase	1.1.1.17
64/3_Gene171	360	mannonate dehydratase	4.2.1.8
64/3_Gene527	331	membrane protein	-
64/3_Gene529	340	monooxygenase	-
64/3_Gene2056	232	N-acetylmannosamine-6-phosphate 2-epimerase	5.1.3.9
64/3_Gene656	458	null	-
64/3_Gene1366	308	null	-
64/3_Gene173	837	null	-
64/3_Gene2066	325	null	-
64/3_Gene228	1169	null	-
64/3_Gene514	110	PadR family transcriptional regulator	-
64/3_Gene649	377	penicillin-binding protein, putative	-
64/3_Gene634	185	peripheral-type benzodiazepine receptor and related proteins	-
64/3_Gene87	560	phage endopeptidase	-
64/3_Gene74	553	phage terminase large subunit	-
64/3_Gene1952	238	pilin gene inverting-related protein	-
64/3_Gene1683	117	ppGpp-regulated growth inhibitor ChpA/MazF, putative	-
64/3_Gene540	697	PRD domain-containing protein	-
64/3_Gene1211	219	predicted beta-phosphoglucomutase	5.4.2.6
64/3_Gene556	462	predicted fused mannitol-specific enzyme IIBC component of PTS	2.7.1.69
64/3_Gene659	344	predicted glycosyl transferase	2.4.-.-
64/3_Gene549	455	predicted transporter	-
64/3_Gene1496	1564	PREDICTED: similar to copper-transporting ATPase	-
64/3_Gene85	811	prophage LambdaBa01, membrane protein, putative	-
64/3_Gene76	251	prophage LambdaBa02, Clp protease family protein	-
64/3_Gene53	374	prophage lambdaba04, site-specific recombinase phage integrase family protein protein	-
64/3_Gene1992	465	PTS system, fructose family, IIBC component	-
64/3_Gene111	121	PTS system, glucitol/sorbitol-specific, IIA component	-
64/3_Gene109	334	PTS system, glucitol/sorbitol-specific, IIBC component	-
64/3_Gene108	181	PTS system, glucitol/sorbitol-specific, IIC component	-
64/3_Gene2337	726	PTS system, IIABC components	2.7.1.69, 2.7.1.-
64/3_Gene2254	505	PTS system, IIBC components	-
64/3_Gene1754	361	PTS system, IIC component	-
64/3_Gene2260	588	PTS system, N-acetylglucosamine-specific IIABC component	-
64/3_Gene2048	480	PTS system, sucrose-specific IIBC component	-
64/3_Gene1457	334	putative 2-dehydro-3-deoxygluconokinase	-
64/3_Gene1450	313	putative araC-family transcriptional regulatory protein	-
64/3_Gene651	457	putative capsular polysaccharide transporter protein	-
64/3_Gene2065	396	putative glucuronyl hydrolase	-
64/3_Gene535	217	putative inner membrane protein	-
64/3_Gene86	236	putative phage tail component	-
64/3_Gene554	237	putative secreted protein	-
64/3_Gene2238	821	putative secreted protein	-
64/3_Gene961	441	putative sensor histidine kinase ComD	-
64/3_Gene1989	245	putative transcriptional regulator	-
64/3_Gene2055	293	putative transcriptional regulator	-
64/3_Gene2051	272	putative transposase for IS1664 element	-
64/3_Gene815	341	putrescine carbamoyltransferase	2.1.3.6
64/3_Gene59	289	RecT family protein	-
64/3_Gene1453	273	rhamnulose-1-phosphate aldolase	4.1.2.19
64/3_Gene548	306	ribonucleoside hydrolase RihC	3.2.-.-
64/3_Gene560	218	ribulose-phosphate 3-epimerase	-
64/3_Gene1127	392	secreted 45 kd protein	-
64/3_Gene2275	385	sensor histidine kinase	-
64/3_Gene1747	446	sensor histidine kinase BlpH, putative	-
64/3_Gene1500	422	serine/threonine transporter SstT	-
64/3_Gene103	268	sorbitol-6-phosphate 2-dehydrogenase	-
64/3_Gene1733	279	sortase family protein	-
64/3_Gene1492	462	specificity determinant for hsdM and hsdR	-
64/3_Gene551	312	SPFH domain-containing protein/band 7 family protein	-
64/3_Gene2050	321	sucrose operon repressor	-
64/3_Gene2049	484	sucrose-6-phosphate hydrolase	-
64/3_Gene1994	326	tagatose 1,6-diphosphate aldolase	4.1.2.40
64/3_Gene526	309	tagatose-6-phosphate kinase	2.7.1.144
64/3_Gene94	227	thiJ/pfpI family protein	-
64/3_Gene579	278	transcriptional antiterminator of the bgl operon	-
64/3_Gene512	133	transcriptional regulator Spx	-
64/3_Gene2043	224	transposase for IS-like element	-
64/3_Gene2045	160	transposase homeodomain-like superfamily protein	-
64/3_Gene1502	248	tRNA pseudouridine synthase A	5.4.99.12
64/3_Gene515	152	universal stress protein	-
64/3_Gene1736	928	von Willebrand factor type A/Cna B-type domain-containing protein	-
64/3_Gene1192	509	xylulose kinase	-

## Sheet: ATCC00221
Enterococcus faecium ATCC700221 Accessory Genes
Gene Name	Length	Product	EC Numbers
ATCC700221_Gene1820	303	1-phosphofructokinase	-
ATCC700221_Gene805	225	2-C-methyl-D-erythritol 4-phosphate cytidylyltransferase	2.7.7.60
ATCC700221_Gene246	309	2-dehydropantoate 2-reductase	-
ATCC700221_Gene2607	89	30S ribosomal protein S14	-
ATCC700221_Gene2890	60	50S ribosomal protein L32	-
ATCC700221_Gene2605	49	50S ribosomal protein L33	-
ATCC700221_Gene3006	38	50S ribosomal protein L36	-
ATCC700221_Gene2338	312	ABC transporter ATP-binding protein	-
ATCC700221_Gene1259	225	ABC transporter ATP-binding protein	-
ATCC700221_Gene2613	485	ABC transporter, ATP-binding protein	-
ATCC700221_Gene2009	249	ABC transporter, ATP-binding protein	-
ATCC700221_Gene2608	581	ABC transporter, ATP-binding protein	-
ATCC700221_Gene2610	586	ABC transporter, ATP-binding/permease protein	-
ATCC700221_Gene2024	423	ABC transporter, substrate binding protein (sugar)	-
ATCC700221_Gene2715	385	acetyltransferase	-
ATCC700221_Gene2188	152	acetyltransferase	-
ATCC700221_Gene905	140	acetyltransferase	-
ATCC700221_Gene2230	503	alpha-L-arabinofuranosidase	-
ATCC700221_Gene740	259	anti-repressor	-
ATCC700221_Gene203	289	AraC family transcriptional regulator	-
ATCC700221_Gene919	134	arsenate reductase	1.20.4.-, 3.1.3.48
ATCC700221_Gene2590	590	autolysin	-
ATCC700221_Gene1713	432	beta-fructosidase	3.2.1.26
ATCC700221_Gene317	451	beta-glucosidase	-
ATCC700221_Gene1385	646	BigG family transcription antiterminator	-
ATCC700221_Gene465	282	binding-protein-dependent transport systems inner membrane component	-
ATCC700221_Gene1997	101	BRO family protein, truncation	-
ATCC700221_Gene1823	336	capsular polysaccharide biosynthesis protein I	-
ATCC700221_Gene1833	616	capsular polysaccharide biosynthesis protein, putative	-
ATCC700221_Gene2743	219	CbbY family protein	-
ATCC700221_Gene2451	627	cell wall surface anchor family protein	-
ATCC700221_Gene1254	634	cell wall surface anchor family protein	-
ATCC700221_Gene2600	395	cobalamin synthesis protein, putative	-
ATCC700221_Gene2614	239	cobalt ABC transporter, permease component, CbiQ	-
ATCC700221_Gene1704	346	conserved	-
ATCC700221_Gene619	457	conserved hypothetical protein	-
ATCC700221_Gene1398	221	conserved hypothetical protein	-
ATCC700221_Gene916	389	dihydroorotase	-
ATCC700221_Gene515	130	DNA-binding protein	-
ATCC700221_Gene514	381	DNA-binding protein	-
ATCC700221_Gene1499	385	DNA-binding transcriptional regulator	-
ATCC700221_Gene210	274	DNA-binding transcriptional repressor	-
ATCC700221_Gene806	325	dTDP-glucose 4,6-dehydratase, putative	-
ATCC700221_Gene2588	477	EmrB/QacA family drug resistance transporter	-
ATCC700221_Gene188	1135	endo-beta-N-acetylglucosaminidase	-
ATCC700221_Gene2691	650	fructose phosphotransferase system enzyme fruA-like protein	-
ATCC700221_Gene1379	222	fructose-6-phosphate aldolase	4.1.2.-
ATCC700221_Gene2726	468	Fusarium graminearum conserved hypothetical protein (translation) (468 aa)	-
ATCC700221_Gene1384	131	glucitol operon activator protein	-
ATCC700221_Gene894	428	glycosyl transferase	2.4.1.-
ATCC700221_Gene803	330	glycosyl transferase, group 2 family protein	-
ATCC700221_Gene1706	130	glyoxylase family protein	-
ATCC700221_Gene1816	241	GntR family transcriptional regulator	-
ATCC700221_Gene2579	643	group II intron reverse transcriptase/maturase, (pxo1-23)	-
ATCC700221_Gene1397	607	GTP-binding protein LepA	-
ATCC700221_Gene1586	405	HK97 family major capsid protein	-
ATCC700221_Gene1625	416	HK97 family phage portal protein	-
ATCC700221_Gene1624	201	HK97 family phage prohead protease	-
ATCC700221_Gene1988	444	HK97 family portal protein , putative	-
ATCC700221_Gene2019	627	hypothetical protein	-
ATCC700221_Gene185	309	hypothetical protein	-
ATCC700221_Gene244	170	hypothetical protein	-
ATCC700221_Gene743	243	hypothetical protein	-
ATCC700221_Gene2337	380	hypothetical protein	-
ATCC700221_Gene531	113	hypothetical protein	-
ATCC700221_Gene2080	276	hypothetical protein	-
ATCC700221_Gene2283	223	hypothetical protein	-
ATCC700221_Gene2289	137	hypothetical protein	-
ATCC700221_Gene261	505	hypothetical protein	-
ATCC700221_Gene1801	345	hypothetical protein	-
ATCC700221_Gene891	234	hypothetical protein	-
ATCC700221_Gene737	177	hypothetical protein	-
ATCC700221_Gene247	352	hypothetical protein	-
ATCC700221_Gene685	124	hypothetical protein	-
ATCC700221_Gene2083	303	hypothetical protein	-
ATCC700221_Gene1450	371	hypothetical protein	-
ATCC700221_Gene1707	162	hypothetical protein	-
ATCC700221_Gene1709	267	hypothetical protein	-
ATCC700221_Gene1708	275	hypothetical protein	-
ATCC700221_Gene2737	634	hypothetical protein	-
ATCC700221_Gene2048	159	hypothetical protein	-
ATCC700221_Gene2023	292	hypothetical protein	-
ATCC700221_Gene2232	282	hypothetical protein	-
ATCC700221_Gene319	486	hypothetical protein	-
ATCC700221_Gene263	212	hypothetical protein	-
ATCC700221_Gene2734	267	hypothetical protein	-
ATCC700221_Gene1818	152	hypothetical protein	-
ATCC700221_Gene2692	644	hypothetical protein	-
ATCC700221_Gene2729	466	hypothetical protein	-
ATCC700221_Gene1685	291	hypothetical protein	-
ATCC700221_Gene1399	241	hypothetical protein	-
ATCC700221_Gene924	155	hypothetical protein	-
ATCC700221_Gene116	343	hypothetical protein	-
ATCC700221_Gene933	464	hypothetical protein	-
ATCC700221_Gene2766	341	hypothetical protein	-
ATCC700221_Gene2401	288	hypothetical protein	-
ATCC700221_Gene2695	617	hypothetical protein	-
ATCC700221_Gene930	319	hypothetical protein	-
ATCC700221_Gene929	202	hypothetical protein	-
ATCC700221_Gene2236	417	hypothetical protein	-
ATCC700221_Gene525	309	hypothetical protein	-
ATCC700221_Gene620	290	hypothetical protein	-
ATCC700221_Gene942	880	hypothetical protein	3.6.3.8
ATCC700221_Gene932	428	hypothetical protein	-
ATCC700221_Gene931	237	hypothetical protein	-
ATCC700221_Gene2377	207	hypothetical protein	3.2.2.-
ATCC700221_Gene624	400	hypothetical protein	-
ATCC700221_Gene1703	139	hypothetical protein	-
ATCC700221_Gene1723	336	hypothetical protein	-
ATCC700221_Gene2582	816	hypothetical protein	-
ATCC700221_Gene2813	131	hypothetical protein	-
ATCC700221_Gene2581	166	hypothetical protein	-
ATCC700221_Gene2578	394	hypothetical protein	-
ATCC700221_Gene2573	466	hypothetical protein	-
ATCC700221_Gene2568	862	hypothetical protein	-
ATCC700221_Gene921	145	hypothetical protein	-
ATCC700221_Gene613	892	hypothetical protein	-
ATCC700221_Gene928	216	hypothetical protein	-
ATCC700221_Gene926	449	hypothetical protein	-
ATCC700221_Gene925	91	hypothetical protein	-
ATCC700221_Gene1400	866	hypothetical protein	-
ATCC700221_Gene2589	165	hypothetical protein	-
ATCC700221_Gene941	482	hypothetical protein	2.7.8.-
ATCC700221_Gene1686	151	hypothetical protein	-
ATCC700221_Gene2380	536	hypothetical protein	-
ATCC700221_Gene2639	341	hypothetical protein	-
ATCC700221_Gene205	483	hypothetical protein	2.7.1.5
ATCC700221_Gene1245	326	hypothetical protein	-
ATCC700221_Gene1041	430	hypothetical protein	-
ATCC700221_Gene2585	320	hypothetical protein	-
ATCC700221_Gene2583	675	hypothetical protein	-
ATCC700221_Gene2580	73	hypothetical protein	-
ATCC700221_Gene2569	125	hypothetical protein	-
ATCC700221_Gene1742	104	hypothetical protein	-
ATCC700221_Gene747	243	hypothetical protein	-
ATCC700221_Gene2079	134	hypothetical protein	-
ATCC700221_Gene2066	331	hypothetical protein	-
ATCC700221_Gene2261	193	hypothetical protein	-
ATCC700221_Gene312	123	hypothetical protein	-
ATCC700221_Gene760	381	hypothetical protein	-
ATCC700221_Gene758	395	hypothetical protein	-
ATCC700221_Gene2081	297	hypothetical protein	-
ATCC700221_Gene512	105	hypothetical protein	-
ATCC700221_Gene187	88	hypothetical protein	-
ATCC700221_Gene186	85	hypothetical protein	-
ATCC700221_Gene910	112	hypothetical protein	-
ATCC700221_Gene914	258	hypothetical protein	-
ATCC700221_Gene918	246	hypothetical protein	-
ATCC700221_Gene208	104	hypothetical protein	-
ATCC700221_Gene2446	121	hypothetical protein	-
ATCC700221_Gene2189	93	hypothetical protein	-
ATCC700221_Gene2107	205	hypothetical protein	-
ATCC700221_Gene2574	253	hypothetical protein	-
ATCC700221_Gene1729	125	hypothetical protein	-
ATCC700221_Gene2008	553	hypothetical protein	-
ATCC700221_Gene1246	383	hypothetical protein	-
ATCC700221_Gene2604	347	hypothetical protein	-
ATCC700221_Gene278	83	hypothetical protein	-
ATCC700221_Gene913	98	hypothetical protein	-
ATCC700221_Gene912	121	hypothetical protein	-
ATCC700221_Gene2733	299	hypothetical protein	-
ATCC700221_Gene2826	171	insertion element IS1664 protein	-
ATCC700221_Gene1700	390	integrase	-
ATCC700221_Gene2615	191	iron-dependent repressor	-
ATCC700221_Gene1176	422	IS1167, transposase	-
ATCC700221_Gene2598	418	IS1167, transposase	-
ATCC700221_Gene1470	418	IS1167, transposase	-
ATCC700221_Gene170	283	IS150 conserved protein InsB	-
ATCC700221_Gene1720	498	IS21 family transposase	-
ATCC700221_Gene1616	93	IS3 family transposase orfA	-
ATCC700221_Gene801	383	IS30 transposase	-
ATCC700221_Gene2027	383	IS30 transposase	-
ATCC700221_Gene1705	116	IS66 family Orf2	-
ATCC700221_Gene1565	487	ISBma2, transposase	-
ATCC700221_Gene1719	372	ISGsu1, transposase	-
ATCC700221_Gene1620	296	ISRSO8-transposase orfB protein	-
ATCC700221_Gene2749	209	keto-hydroxyglutarate-aldolase/keto-deoxy-phosphogluconate aldolase	-
ATCC700221_Gene209	383	L-1,2-propanediol oxidoreductase	1.1.1.77
ATCC700221_Gene2738	253	lactose phosphotransferase system repressor	-
ATCC700221_Gene206	420	L-rhamnose isomerase	5.3.1.14
ATCC700221_Gene917	370	L-seryl-tRNA selenocysteine synthase	-
ATCC700221_Gene2339	217	LuxR family DNA-binding response regulator	-
ATCC700221_Gene528	236	LytTr family DNA-binding response regulator	-
ATCC700221_Gene485	450	macrolide-efflux transmembrane protein	-
ATCC700221_Gene1687	433	major facilitator family transporter	-
ATCC700221_Gene892	441	maltose-6-phosphate glucosidase	-
ATCC700221_Gene2619	240	manganese ABC transporter, ATP-binding protein	-
ATCC700221_Gene2616	309	manganese ABC transporter, manganese-binding adhesion liprotein	-
ATCC700221_Gene462	276	manganese-containing catalase	-
ATCC700221_Gene1717	164	MarR family transcriptional regulator	-
ATCC700221_Gene922	331	membrane protein	-
ATCC700221_Gene249	177	methionine sulfoxide reductase A	1.8.4.11
ATCC700221_Gene920	340	monooxygenase	-
ATCC700221_Gene2591	445	NADH oxidase	-
ATCC700221_Gene251	190	null	-
ATCC700221_Gene115	308	null	-
ATCC700221_Gene1309	837	null	-
ATCC700221_Gene2594	386	null	-
ATCC700221_Gene2025	164	null	-
ATCC700221_Gene1247	1169	null	-
ATCC700221_Gene2791	161	P27 family phage terminase small subunit	-
ATCC700221_Gene936	110	PadR family transcriptional regulator	-
ATCC700221_Gene467	175	PAP2 family protein	-
ATCC700221_Gene814	377	penicillin-binding protein, putative	-
ATCC700221_Gene1577	560	phage endopeptidase	-
ATCC700221_Gene2620	387	phage integrase family integrase/recombinase	-
ATCC700221_Gene757	553	phage terminase large subunit	-
ATCC700221_Gene2068	465	phage uncharacterized protein	-
ATCC700221_Gene460	117	ppGpp-regulated growth inhibitor ChpA/MazF, putative	-
ATCC700221_Gene909	697	PRD domain-containing protein	-
ATCC700221_Gene2629	219	predicted beta-phosphoglucomutase	5.4.2.6
ATCC700221_Gene2076	285	predicted protein	-
ATCC700221_Gene768	811	prophage LambdaBa01, membrane protein, putative	-
ATCC700221_Gene1987	194	prophage lambdaba01, prohead protease, putative	-
ATCC700221_Gene759	251	prophage LambdaBa02, Clp protease family protein	-
ATCC700221_Gene2055	194	prophage LambdaBa02, major tail protein, putative	-
ATCC700221_Gene2000	122	prophage LambdaBa02, repressor protein	-
ATCC700221_Gene510	374	prophage lambdaba04, site-specific recombinase phage integrase family protein protein	-
ATCC700221_Gene1579	1311	prophage LambdaBa04, tape measure protein, putative	-
ATCC700221_Gene2809	326	PTS system mannose/fructose/sorbose family IIB subunit	-
ATCC700221_Gene1819	465	PTS system, fructose family, IIBC component	-
ATCC700221_Gene1380	121	PTS system, glucitol/sorbitol-specific, IIA component	-
ATCC700221_Gene1382	334	PTS system, glucitol/sorbitol-specific, IIBC component	-
ATCC700221_Gene1383	181	PTS system, glucitol/sorbitol-specific, IIC component	-
ATCC700221_Gene614	139	PTS system, IIA component	-
ATCC700221_Gene1809	134	PTS system, IIA component	-
ATCC700221_Gene2792	726	PTS system, IIABC components	2.7.1.69, 2.7.1.-
ATCC700221_Gene2784	165	PTS system, IIB component	-
ATCC700221_Gene1812	158	PTS system, IIB component	-
ATCC700221_Gene615	268	PTS system, IIC component	-
ATCC700221_Gene1811	301	PTS system, IIC component	-
ATCC700221_Gene538	361	PTS system, IIC component	-
ATCC700221_Gene616	275	PTS system, IID component	-
ATCC700221_Gene1810	271	PTS system, IID component	-
ATCC700221_Gene2706	588	PTS system, N-acetylglucosamine-specific IIABC component	-
ATCC700221_Gene1712	480	PTS system, sucrose-specific IIBC component	-
ATCC700221_Gene211	334	putative 2-dehydro-3-deoxygluconokinase	-
ATCC700221_Gene464	296	putative ABC sugar transporter (permease)	-
ATCC700221_Gene204	313	putative araC-family transcriptional regulatory protein	-
ATCC700221_Gene2018	396	putative glucuronyl hydrolase	-
ATCC700221_Gene915	217	putative inner membrane protein	-
ATCC700221_Gene2617	282	putative manganese ABC transporter permease	-
ATCC700221_Gene2693	1019	putative phage structural protein	-
ATCC700221_Gene2050	236	putative phage tail component	-
ATCC700221_Gene1989	579	putative phage terminase, large subunit	-
ATCC700221_Gene527	237	putative secreted protein	-
ATCC700221_Gene2091	462	putative site-specific integrase/resolvase protein	-
ATCC700221_Gene2053	1787	putative tape-measure	-
ATCC700221_Gene1821	245	putative transcriptional regulator	-
ATCC700221_Gene623	394	putative transcriptional regulator	-
ATCC700221_Gene778	189	putative transposase	-
ATCC700221_Gene426	272	putative transposase for IS1664 element	-
ATCC700221_Gene2229	316	putatuve glycosysl hydrolase	-
ATCC700221_Gene2082	289	RecT family protein	-
ATCC700221_Gene207	273	rhamnulose-1-phosphate aldolase	4.1.2.19
ATCC700221_Gene2486	392	secreted 45 kd protein	-
ATCC700221_Gene2719	385	sensor histidine kinase	-
ATCC700221_Gene530	446	sensor histidine kinase BlpH, putative	-
ATCC700221_Gene262	422	serine/threonine transporter SstT	-
ATCC700221_Gene1387	268	sorbitol-6-phosphate 2-dehydrogenase	-
ATCC700221_Gene1691	261	sortase, putative	-
ATCC700221_Gene1714	321	sucrose operon repressor	-
ATCC700221_Gene1815	388	sugar isomerase domain-containing protein	-
ATCC700221_Gene1814	326	tagatose 1,6-diphosphate aldolase	4.1.2.40
ATCC700221_Gene923	309	tagatose-6-phosphate kinase	2.7.1.144
ATCC700221_Gene1626	535	terminase, large subunit, putative	-
ATCC700221_Gene2776	179	TetR/AcrR family transcriptional regulator	-
ATCC700221_Gene890	278	transcriptional antiterminator of the bgl operon	-
ATCC700221_Gene938	133	transcriptional regulator Spx	-
ATCC700221_Gene2402	409	transposase	-
ATCC700221_Gene2601	249	transposase	-
ATCC700221_Gene118	396	transposase	-
ATCC700221_Gene2249	98	transposase	-
ATCC700221_Gene1761	439	transposase	-
ATCC700221_Gene1603	224	transposase for IS-like element	-
ATCC700221_Gene2618	316	transposase ISC1190	-
ATCC700221_Gene911	355	transposase ISC1229	-
ATCC700221_Gene1721	281	transposase/IS protein	-
ATCC700221_Gene264	248	tRNA pseudouridine synthase A	5.4.99.12
ATCC700221_Gene1738	407	type II DNA modification methyltransferase Spn5252IP	-
ATCC700221_Gene1822	388	UDP-glucose 6-dehydrogenase	1.1.1.22
ATCC700221_Gene935	152	universal stress protein	-
ATCC700221_Gene1993	789	virulence-associated protein E, putative	-
ATCC700221_Gene1256	928	von Willebrand factor type A/Cna B-type domain-containing protein	-
ATCC700221_Gene2555	509	xylulose kinase	-
ATCC700221_Gene2603	501	zinc ABC transporter, zinc-binding lipoprotein	-

## Sheet: Aus0004
Enterococcus faecium Aus0004 Accessory Genes
Gene Name	Length	Product	EC Numbers
Aus0004_Gene1786	303	1-phosphofructokinase	-
Aus0004_Gene259	309	2-dehydropantoate 2-reductase	-
Aus0004_Gene2516	89	30S ribosomal protein S14	-
Aus0004_Gene2818	62	50S ribosomal protein L28	-
Aus0004_Gene2830	60	50S ribosomal protein L32	-
Aus0004_Gene2514	49	50S ribosomal protein L33	-
Aus0004_Gene2963	38	50S ribosomal protein L36	-
Aus0004_Gene2241	312	ABC transporter ATP-binding protein	-
Aus0004_Gene852	225	ABC transporter ATP-binding protein	-
Aus0004_Gene2539	485	ABC transporter, ATP-binding protein	-
Aus0004_Gene1986	249	ABC transporter, ATP-binding protein	-
Aus0004_Gene2517	581	ABC transporter, ATP-binding protein	-
Aus0004_Gene2537	586	ABC transporter, ATP-binding/permease protein	-
Aus0004_Gene1999	423	ABC transporter, substrate binding protein (sugar)	-
Aus0004_Gene2637	385	acetyltransferase	-
Aus0004_Gene2106	152	acetyltransferase	-
Aus0004_Gene1177	140	acetyltransferase	-
Aus0004_Gene1269	235	acylneuraminate cytidylyltransferase (flagellin modification)	-
Aus0004_Gene2145	503	alpha-L-arabinofuranosidase	-
Aus0004_Gene2144	316	Alpha-N-arabinofuranosidase	-
Aus0004_Gene1271	367	aminotransferase-like protein	-
Aus0004_Gene1343	259	anti-repressor	-
Aus0004_Gene221	289	AraC family transcriptional regulator	-
Aus0004_Gene2535	648	ATPase involved in conjugal plasmid transfer	-
Aus0004_Gene2502	590	autolysin	-
Aus0004_Gene1683	432	beta-fructosidase	3.2.1.26
Aus0004_Gene335	477	beta-glucosidase	-
Aus0004_Gene528	278	BglG family transcriptional antiterminator	-
Aus0004_Gene336	646	BigG family transcription antiterminator	-
Aus0004_Gene476	282	binding-protein-dependent transport systems inner membrane component	-
Aus0004_Gene1393	297	CAAX amino terminal protease family protein	-
Aus0004_Gene2643	372	capsular polysaccharide biosynthesis protein Cps4H	-
Aus0004_Gene1275	333	capsular polysaccharide biosynthesis protein D	-
Aus0004_Gene2671	219	CbbY family protein	-
Aus0004_Gene2348	627	cell wall surface anchor family protein	-
Aus0004_Gene857	634	cell wall surface anchor family protein	-
Aus0004_Gene2617	395	cobalamin synthesis protein, putative	-
Aus0004_Gene2540	239	cobalt ABC transporter, permease component, CbiQ	-
Aus0004_Gene1674	346	conserved	-
Aus0004_Gene629	457	conserved hypothetical protein	-
Aus0004_Gene1415	221	conserved hypothetical protein	-
Aus0004_Gene2646	364	D-alanyl-alanine synthetase A	6.3.2.4
Aus0004_Gene2522	266	D-alanyl-D-alanine carboxypeptidase family protein	-
Aus0004_Gene2688	256	D-alanyl-D-alanine dipeptidase	-
Aus0004_Gene2520	331	D-lactate dehydrogenase	-
Aus0004_Gene2014	226	DNA repair protein RadC	-
Aus0004_Gene2527	717	DNA topoisomerase III	-
Aus0004_Gene525	130	DNA-binding protein	-
Aus0004_Gene524	381	DNA-binding protein	-
Aus0004_Gene1552	385	DNA-binding transcriptional regulator	-
Aus0004_Gene228	274	DNA-binding transcriptional repressor	-
Aus0004_Gene2500	477	EmrB/QacA family drug resistance transporter	-
Aus0004_Gene206	1135	endo-beta-N-acetylglucosaminidase	-
Aus0004_Gene1395	222	fructose-6-phosphate aldolase	4.1.2.-
Aus0004_Gene2627	468	Fusarium graminearum conserved hypothetical protein (translation) (468 aa)	-
Aus0004_Gene1400	131	glucitol operon activator protein	-
Aus0004_Gene2461	456	glycoprotease family protein/hydrolase, beta-phosphoglucomutase family	-
Aus0004_Gene1187	428	glycosyl transferase	2.4.1.-
Aus0004_Gene1281	320	glycosyl transferase family protein	-
Aus0004_Gene1676	130	glyoxylase family protein	-
Aus0004_Gene1782	241	GntR family transcriptional regulator	-
Aus0004_Gene2491	643	group II intron reverse transcriptase/maturase, (pxo1-23)	-
Aus0004_Gene1414	607	GTP-binding protein LepA	-
Aus0004_Gene1272	209	hexapeptide transferase family protein	-
Aus0004_Gene543	438	histidine kinase domain-containing protein	-
Aus0004_Gene1959	444	HK97 family portal protein , putative	-
Aus0004_Gene203	309	hypothetical protein	-
Aus0004_Gene1995	627	hypothetical protein	-
Aus0004_Gene1270	301	hypothetical protein	-
Aus0004_Gene1347	177	hypothetical protein	-
Aus0004_Gene1660	244	hypothetical protein	-
Aus0004_Gene2195	218	hypothetical protein	-
Aus0004_Gene260	352	hypothetical protein	-
Aus0004_Gene690	124	hypothetical protein	-
Aus0004_Gene1465	371	hypothetical protein	-
Aus0004_Gene2526	589	hypothetical protein	-
Aus0004_Gene258	170	hypothetical protein	-
Aus0004_Gene745	243	hypothetical protein	-
Aus0004_Gene1279	404	hypothetical protein	-
Aus0004_Gene2240	380	hypothetical protein	-
Aus0004_Gene1283	315	hypothetical protein	-
Aus0004_Gene546	113	hypothetical protein	-
Aus0004_Gene2188	223	hypothetical protein	-
Aus0004_Gene2193	137	hypothetical protein	-
Aus0004_Gene281	505	hypothetical protein	-
Aus0004_Gene1768	345	hypothetical protein	-
Aus0004_Gene1190	234	hypothetical protein	-
Aus0004_Gene1677	162	hypothetical protein	-
Aus0004_Gene1679	267	hypothetical protein	-
Aus0004_Gene1678	275	hypothetical protein	-
Aus0004_Gene2614	634	hypothetical protein	-
Aus0004_Gene2148	292	hypothetical protein	-
Aus0004_Gene1652	282	hypothetical protein	-
Aus0004_Gene337	486	hypothetical protein	-
Aus0004_Gene284	212	hypothetical protein	-
Aus0004_Gene2664	267	hypothetical protein	-
Aus0004_Gene1784	152	hypothetical protein	-
Aus0004_Gene1401	644	hypothetical protein	-
Aus0004_Gene2657	466	hypothetical protein	-
Aus0004_Gene1655	291	hypothetical protein	-
Aus0004_Gene1416	241	hypothetical protein	-
Aus0004_Gene2639	397	hypothetical protein	-
Aus0004_Gene137	343	hypothetical protein	-
Aus0004_Gene1161	464	hypothetical protein	-
Aus0004_Gene2706	341	hypothetical protein	-
Aus0004_Gene2303	288	hypothetical protein	-
Aus0004_Gene2611	617	hypothetical protein	-
Aus0004_Gene1164	319	hypothetical protein	-
Aus0004_Gene1165	202	hypothetical protein	-
Aus0004_Gene2149	417	hypothetical protein	-
Aus0004_Gene538	309	hypothetical protein	-
Aus0004_Gene630	290	hypothetical protein	-
Aus0004_Gene1154	880	hypothetical protein	3.6.3.8
Aus0004_Gene1162	428	hypothetical protein	-
Aus0004_Gene1163	237	hypothetical protein	-
Aus0004_Gene2279	207	hypothetical protein	3.2.2.-
Aus0004_Gene2524	220	hypothetical protein	-
Aus0004_Gene634	400	hypothetical protein	-
Aus0004_Gene1673	139	hypothetical protein	-
Aus0004_Gene2497	305	hypothetical protein	-
Aus0004_Gene1693	336	hypothetical protein	-
Aus0004_Gene2494	816	hypothetical protein	-
Aus0004_Gene2746	131	hypothetical protein	-
Aus0004_Gene2493	166	hypothetical protein	-
Aus0004_Gene2490	394	hypothetical protein	-
Aus0004_Gene1707	466	hypothetical protein	-
Aus0004_Gene1711	862	hypothetical protein	-
Aus0004_Gene624	892	hypothetical protein	-
Aus0004_Gene2462	273	hypothetical protein	-
Aus0004_Gene2464	155	hypothetical protein	-
Aus0004_Gene1166	216	hypothetical protein	-
Aus0004_Gene1168	449	hypothetical protein	-
Aus0004_Gene1169	91	hypothetical protein	-
Aus0004_Gene1417	866	hypothetical protein	-
Aus0004_Gene2501	165	hypothetical protein	-
Aus0004_Gene2740	147	hypothetical protein	-
Aus0004_Gene1155	482	hypothetical protein	2.7.8.-
Aus0004_Gene1656	151	hypothetical protein	-
Aus0004_Gene2282	536	hypothetical protein	-
Aus0004_Gene2626	484	hypothetical protein	-
Aus0004_Gene2562	341	hypothetical protein	-
Aus0004_Gene223	483	hypothetical protein	2.7.1.5
Aus0004_Gene867	326	hypothetical protein	-
Aus0004_Gene2459	206	hypothetical protein	-
Aus0004_Gene274	103	hypothetical protein	-
Aus0004_Gene1694	675	hypothetical protein	-
Aus0004_Gene44	73	hypothetical protein	-
Aus0004_Gene2483	125	hypothetical protein	-
Aus0004_Gene2767	104	hypothetical protein	-
Aus0004_Gene2186	243	hypothetical protein	-
Aus0004_Gene331	123	hypothetical protein	-
Aus0004_Gene762	381	hypothetical protein	-
Aus0004_Gene760	395	hypothetical protein	-
Aus0004_Gene205	88	hypothetical protein	-
Aus0004_Gene204	85	hypothetical protein	-
Aus0004_Gene226	104	hypothetical protein	-
Aus0004_Gene2344	121	hypothetical protein	-
Aus0004_Gene2107	93	hypothetical protein	-
Aus0004_Gene2028	205	hypothetical protein	-
Aus0004_Gene2486	253	hypothetical protein	-
Aus0004_Gene1698	125	hypothetical protein	-
Aus0004_Gene2478	84	hypothetical protein	-
Aus0004_Gene1985	553	hypothetical protein	-
Aus0004_Gene866	383	hypothetical protein	-
Aus0004_Gene1171	112	hypothetical protein	-
Aus0004_Gene2513	347	hypothetical protein	-
Aus0004_Gene298	83	hypothetical protein	-
Aus0004_Gene2663	299	hypothetical protein	-
Aus0004_Gene1350	345	integrase	-
Aus0004_Gene1670	390	integrase	-
Aus0004_Gene1304	397	integrase-like protein	-
Aus0004_Gene2541	191	iron-dependent repressor	-
Aus0004_Gene1373	422	IS1167, transposase	-
Aus0004_Gene1264	418	IS1167, transposase	-
Aus0004_Gene2510	418	IS1167, transposase	-
Aus0004_Gene1735	448	IS1380-Spn1 transposase	-
Aus0004_Gene189	283	IS150 conserved protein InsB	-
Aus0004_Gene1690	498	IS21 family transposase	-
Aus0004_Gene1788	330	IS30 family transposase	-
Aus0004_Gene1173	383	IS30 transposase	-
Aus0004_Gene1791	116	IS66 family Orf2	-
Aus0004_Gene1617	487	ISBma2, transposase	-
Aus0004_Gene1689	362	ISGsu1, transposase, interruption	-
Aus0004_Gene2680	209	keto-hydroxyglutarate-aldolase/keto-deoxy-phosphogluconate aldolase	-
Aus0004_Gene227	383	L-1,2-propanediol oxidoreductase	1.1.1.77
Aus0004_Gene224	420	L-rhamnose isomerase	5.3.1.14
Aus0004_Gene2242	217	LuxR family DNA-binding response regulator	-
Aus0004_Gene541	236	LytTr family DNA-binding response regulator	-
Aus0004_Gene496	450	macrolide-efflux transmembrane protein	-
Aus0004_Gene1657	433	major facilitator family transporter	-
Aus0004_Gene1189	441	maltose-6-phosphate glucosidase	-
Aus0004_Gene2545	240	manganese ABC transporter, ATP-binding protein	-
Aus0004_Gene2542	309	manganese ABC transporter, manganese-binding adhesion liprotein	-
Aus0004_Gene473	276	manganese-containing catalase	-
Aus0004_Gene804	360	mannonate dehydratase	4.2.1.8
Aus0004_Gene1687	164	MarR family transcriptional regulator	-
Aus0004_Gene2477	952	membrane protein, putative, (pxo2-14)	-
Aus0004_Gene262	177	methionine sulfoxide reductase A	1.8.4.11
Aus0004_Gene2503	445	NADH oxidase	-
Aus0004_Gene272	190	null	-
Aus0004_Gene136	308	null	-
Aus0004_Gene2653	435	null	-
Aus0004_Gene2505	386	null	-
Aus0004_Gene2000	164	null	-
Aus0004_Gene865	1169	null	-
Aus0004_Gene2651	335	oxidoreductase domain-containing protein	-
Aus0004_Gene2722	161	P27 family phage terminase small subunit	-
Aus0004_Gene1159	110	PadR family transcriptional regulator	-
Aus0004_Gene478	175	PAP2 family protein	-
Aus0004_Gene1248	185	peripheral-type benzodiazepine receptor and related proteins	-
Aus0004_Gene2162	560	phage endopeptidase	-
Aus0004_Gene2546	387	phage integrase family integrase/recombinase	-
Aus0004_Gene2176	553	phage terminase large subunit Staphylococcus aureus subsp. aureus Mu50	-
Aus0004_Gene471	117	ppGpp-regulated growth inhibitor ChpA/MazF, putative	-
Aus0004_Gene1172	697	PRD domain-containing protein	-
Aus0004_Gene2553	219	predicted beta-phosphoglucomutase	5.4.2.6
Aus0004_Gene2460	243	predicted DNA-binding transcriptional regulator	-
Aus0004_Gene1315	811	prophage LambdaBa01, membrane protein, putative	-
Aus0004_Gene1958	194	prophage lambdaba01, prohead protease, putative	-
Aus0004_Gene1324	251	prophage LambdaBa02, Clp protease family protein	-
Aus0004_Gene1972	122	prophage LambdaBa02, repressor protein	-
Aus0004_Gene2518	374	prophage lambdaba04, site-specific recombinase phage integrase family protein protein	-
Aus0004_Gene2742	326	PTS system mannose/fructose/sorbose family IIB subunit	-
Aus0004_Gene2841	613	PTS system, beta-glucoside-specific, IIABC component	-
Aus0004_Gene1785	465	PTS system, fructose family, IIBC component	-
Aus0004_Gene1396	121	PTS system, glucitol/sorbitol-specific, IIA component	-
Aus0004_Gene1398	334	PTS system, glucitol/sorbitol-specific, IIBC component	-
Aus0004_Gene1399	181	PTS system, glucitol/sorbitol-specific, IIC component	-
Aus0004_Gene2465	133	PTS system, IIA component	-
Aus0004_Gene625	139	PTS system, IIA component	-
Aus0004_Gene1775	134	PTS system, IIA component	-
Aus0004_Gene2723	726	PTS system, IIABC components	2.7.1.69, 2.7.1.-
Aus0004_Gene2716	165	PTS system, IIB component	-
Aus0004_Gene1778	158	PTS system, IIB component	-
Aus0004_Gene626	268	PTS system, IIC component	-
Aus0004_Gene1777	301	PTS system, IIC component	-
Aus0004_Gene552	361	PTS system, IIC component	-
Aus0004_Gene2463	257	PTS system, IIC component	-
Aus0004_Gene627	275	PTS system, IID component	-
Aus0004_Gene1776	271	PTS system, IID component	-
Aus0004_Gene2625	588	PTS system, N-acetylglucosamine-specific IIABC component	-
Aus0004_Gene1682	480	PTS system, sucrose-specific IIBC component	-
Aus0004_Gene229	334	putative 2-dehydro-3-deoxygluconokinase	-
Aus0004_Gene475	296	putative ABC sugar transporter (permease)	-
Aus0004_Gene2532	286	putative adenine-specific modification methylase	-
Aus0004_Gene222	313	putative araC-family transcriptional regulatory protein	-
Aus0004_Gene48	817	putative ATP/GTP-binding protein	-
Aus0004_Gene1994	396	putative glucuronyl hydrolase	-
Aus0004_Gene2530	275	putative lipoprotein	-
Aus0004_Gene2543	282	putative manganese ABC transporter permease	-
Aus0004_Gene2163	236	putative phage tail component	-
Aus0004_Gene1960	579	putative phage terminase, large subunit	-
Aus0004_Gene2466	284	putative phosphosugar-binding protein	-
Aus0004_Gene1276	474	putative polysaccharide transporter	-
Aus0004_Gene540	237	putative secreted protein	-
Aus0004_Gene2751	117	putative transcriptional regulator	-
Aus0004_Gene633	394	putative transcriptional regulator	-
Aus0004_Gene1306	189	putative transposase	-
Aus0004_Gene438	272	putative transposase for IS1664 element	-
Aus0004_Gene531	403	restriction modification system specificity subunit	-
Aus0004_Gene225	273	rhamnulose-1-phosphate aldolase	4.1.2.19
Aus0004_Gene2376	392	secreted 45 kd protein	-
Aus0004_Gene2644	385	sensor histidine kinase	-
Aus0004_Gene2523	479	sensor histidine kinase	-
Aus0004_Gene283	422	serine/threonine transporter SstT	-
Aus0004_Gene1402	268	sorbitol-6-phosphate 2-dehydrogenase	-
Aus0004_Gene1661	279	sortase family protein	-
Aus0004_Gene1274	341	spore coat polysaccharide biosynthesis protein SpsE	-
Aus0004_Gene1684	321	sucrose operon repressor	-
Aus0004_Gene1781	388	sugar isomerase domain-containing protein	-
Aus0004_Gene1780	326	tagatose 1,6-diphosphate aldolase	4.1.2.40
Aus0004_Gene1779	309	tagatose-6-phosphate kinase	2.7.1.144
Aus0004_Gene2710	179	TetR/AcrR family transcriptional regulator	-
Aus0004_Gene55	639	tetracycline resistance protein	-
Aus0004_Gene2761	121	Tn5252, ORF 9 protein	-
Aus0004_Gene1191	278	transcriptional antiterminator of the bgl operon	-
Aus0004_Gene1157	133	transcriptional regulator Spx	-
Aus0004_Gene1732	409	transposase	-
Aus0004_Gene2511	249	transposase	-
Aus0004_Gene1410	396	transposase	-
Aus0004_Gene1686	98	transposase	-
Aus0004_Gene838	439	transposase	-
Aus0004_Gene2604	182	transposase and inactivated derivatives	-
Aus0004_Gene2544	316	transposase ISC1190	-
Aus0004_Gene2422	355	transposase ISC1229	-
Aus0004_Gene1691	281	transposase/IS protein	-
Aus0004_Gene285	248	tRNA pseudouridine synthase A	5.4.99.12
Aus0004_Gene2531	337	TRSE protein	-
Aus0004_Gene530	511	type I restriction-modification system, M subunit	-
Aus0004_Gene532	916	type I site-specific deoxyribonuclease HsdR family subfamily	-
Aus0004_Gene1706	407	type II DNA modification methyltransferase Spn5252IP	-
Aus0004_Gene1273	382	UDP-N-acetylglucosamine 2-epimerase	-
Aus0004_Gene1160	152	universal stress protein	-
Aus0004_Gene2521	450	vanW-like family protein	-
Aus0004_Gene1964	789	virulence-associated protein E, putative	-
Aus0004_Gene855	928	von Willebrand factor type A/Cna B-type domain-containing protein	-
Aus0004_Gene2443	509	xylulose kinase	-
Aus0004_Gene2512	501	zinc ABC transporter, zinc-binding lipoprotein	-

## Sheet: Aus0085
Enterococcus faecium Aus0085 Accessory Genes
Gene Name	Length	Product	EC Numbers
Aus0085_Gene1642	215	2-dehydro-3-deoxyphosphogluconate aldolase/4-hydroxy-2-oxoglutarate aldolase	-
Aus0085_Gene2969	89	30S ribosomal protein S14	-
Aus0085_Gene1944	60	50S ribosomal protein L32	-
Aus0085_Gene2968	49	50S ribosomal protein L33	-
Aus0085_Gene2657	312	ABC transporter ATP-binding protein	-
Aus0085_Gene1471	225	ABC transporter ATP-binding protein	-
Aus0085_Gene2262	249	ABC transporter, ATP-binding protein	-
Aus0085_Gene2970	581	ABC transporter, ATP-binding protein	-
Aus0085_Gene2975	374	ABC transporter, ATP-binding protein	-
Aus0085_Gene2971	586	ABC transporter, ATP-binding/permease protein	-
Aus0085_Gene2276	423	ABC transporter, substrate binding protein (sugar)	-
Aus0085_Gene1681	385	acetyltransferase	-
Aus0085_Gene2479	152	acetyltransferase	-
Aus0085_Gene1108	140	acetyltransferase	-
Aus0085_Gene992	235	acylneuraminate cytidylyltransferase (flagellin modification)	-
Aus0085_Gene2521	503	alpha-L-arabinofuranosidase	-
Aus0085_Gene2520	316	Alpha-N-arabinofuranosidase	-
Aus0085_Gene988	367	aminotransferase-like protein	-
Aus0085_Gene780	259	anti-repressor	-
Aus0085_Gene1550	274	AraC family transcriptional regulator	-
Aus0085_Gene204	289	AraC family transcriptional regulator	-
Aus0085_Gene708	648	ATPase involved in conjugal plasmid transfer	-
Aus0085_Gene2576	242	ATP-dependent Clp protease, proteolytic subunit ClpP, putative	-
Aus0085_Gene1638	567	beta-D-glucuronidase	3.2.1.31
Aus0085_Gene1943	432	beta-fructosidase	3.2.1.26
Aus0085_Gene311	477	beta-glucosidase	-
Aus0085_Gene1639	564	beta-N-acetylglucosaminidase	-
Aus0085_Gene312	646	BigG family transcription antiterminator	-
Aus0085_Gene465	282	binding-protein-dependent transport systems inner membrane component	-
Aus0085_Gene1612	297	CAAX amino terminal protease family protein	-
Aus0085_Gene1926	707	cadmium resistance protein	3.6.3.3
Aus0085_Gene2088	222	capsular polysaccharide biosynthesis protein	-
Aus0085_Gene976	372	capsular polysaccharide biosynthesis protein Cps4H	-
Aus0085_Gene983	333	capsular polysaccharide biosynthesis protein D	-
Aus0085_Gene1546	542	cassette chromosome recombinase B	-
Aus0085_Gene1590	219	CbbY family protein	-
Aus0085_Gene1466	634	cell wall surface anchor family protein	-
Aus0085_Gene2782	393	cell wall surface anchor family protein	-
Aus0085_Gene2961	395	cobalamin synthesis protein, putative	-
Aus0085_Gene2976	239	cobalt ABC transporter, permease component, CbiQ	-
Aus0085_Gene2612	449	competence factor transport protein ComB	-
Aus0085_Gene2613	717	competence factor transporting ATP-binding/permease protein ComA	3.4.22.-
Aus0085_Gene1927	346	conserved	-
Aus0085_Gene2353	233	conserved	-
Aus0085_Gene648	457	conserved hypothetical protein	-
Aus0085_Gene1682	221	conserved hypothetical protein	-
Aus0085_Gene758	364	D-alanyl-alanine synthetase A	6.3.2.4
Aus0085_Gene755	266	D-alanyl-D-alanine carboxypeptidase family protein	-
Aus0085_Gene759	256	D-alanyl-D-alanine dipeptidase	-
Aus0085_Gene1552	173	dihydrofolate reductase family protein	-
Aus0085_Gene1554	166	dihydrofolate reductase type I	-
Aus0085_Gene757	331	D-lactate dehydrogenase	-
Aus0085_Gene1645	539	D-mannonate oxidoreductase, putative	-
Aus0085_Gene2292	227	DNA repair protein RadC	-
Aus0085_Gene740	717	DNA topoisomerase III	-
Aus0085_Gene520	130	DNA-binding protein	-
Aus0085_Gene519	381	DNA-binding protein	-
Aus0085_Gene1787	385	DNA-binding transcriptional regulator	-
Aus0085_Gene211	274	DNA-binding transcriptional repressor	-
Aus0085_Gene2948	477	EmrB/QacA family drug resistance transporter	-
Aus0085_Gene187	1135	endo-beta-N-acetylglucosaminidase	-
Aus0085_Gene2570	2560	null	-
Aus0085_Gene1614	222	fructose-6-phosphate aldolase	4.1.2.-
Aus0085_Gene1670	467	FtsK/SpoIIIE family protein	-
Aus0085_Gene1933	468	Fusarium graminearum conserved hypothetical protein (translation) (468 aa)	-
Aus0085_Gene2061	368	GDP-mannose 4,6 dehydratase, putative	-
Aus0085_Gene2059	323	GER1 (GDP-4-KETO-6-DEOXYMANNOSE-3,5-EPIMERASE-4-REDUCTASE 1); GDP-L-fucose synthase	1.1.1.271
Aus0085_Gene1619	131	glucitol operon activator protein	-
Aus0085_Gene1643	470	glucuronate isomerase	5.3.1.12
Aus0085_Gene1641	457	glucuronide transporter	-
Aus0085_Gene1098	428	glycosyl transferase	2.4.1.-
Aus0085_Gene975	320	glycosyl transferase family protein	-
Aus0085_Gene1932	130	glyoxylase family protein	-
Aus0085_Gene1646	249	GntR family transcriptional regulator	-
Aus0085_Gene539	643	group II intron reverse transcriptase/maturase, (pxo1-23)	-
Aus0085_Gene1680	607	GTP-binding protein LepA	-
Aus0085_Gene987	209	hexapeptide transferase family protein	-
Aus0085_Gene927	405	HK97 family major capsid protein	-
Aus0085_Gene2575	410	HK97 family phage major capsid protein	-
Aus0085_Gene925	416	HK97 family phage portal protein	-
Aus0085_Gene926	201	HK97 family phage prohead protease	-
Aus0085_Gene2299	141	holin	-
Aus0085_Gene184	309	hypothetical protein	-
Aus0085_Gene2271	627	hypothetical protein	-
Aus0085_Gene991	301	hypothetical protein	-
Aus0085_Gene894	177	hypothetical protein	-
Aus0085_Gene247	184	hypothetical protein	-
Aus0085_Gene842	124	hypothetical protein	-
Aus0085_Gene2354	94	hypothetical protein	-
Aus0085_Gene2342	303	hypothetical protein	-
Aus0085_Gene1740	371	hypothetical protein	-
Aus0085_Gene742	589	hypothetical protein	-
Aus0085_Gene901	243	hypothetical protein	-
Aus0085_Gene978	404	hypothetical protein	-
Aus0085_Gene2653	380	hypothetical protein	-
Aus0085_Gene835	46	hypothetical protein	-
Aus0085_Gene972	315	hypothetical protein	-
Aus0085_Gene2339	276	hypothetical protein	-
Aus0085_Gene904	223	hypothetical protein	-
Aus0085_Gene778	137	hypothetical protein	-
Aus0085_Gene2577	389	hypothetical protein	-
Aus0085_Gene253	505	hypothetical protein	-
Aus0085_Gene1091	234	hypothetical protein	-
Aus0085_Gene1935	162	hypothetical protein	-
Aus0085_Gene1938	267	hypothetical protein	-
Aus0085_Gene1936	275	hypothetical protein	-
Aus0085_Gene2113	634	hypothetical protein	-
Aus0085_Gene2304	159	hypothetical protein	-
Aus0085_Gene2274	292	hypothetical protein	-
Aus0085_Gene1904	282	hypothetical protein	-
Aus0085_Gene314	486	hypothetical protein	-
Aus0085_Gene256	212	hypothetical protein	-
Aus0085_Gene1129	267	hypothetical protein	-
Aus0085_Gene2897	237	hypothetical protein	-
Aus0085_Gene2898	480	hypothetical protein	-
Aus0085_Gene2896	444	hypothetical protein	-
Aus0085_Gene1620	644	hypothetical protein	-
Aus0085_Gene2200	466	hypothetical protein	-
Aus0085_Gene2912	653	hypothetical protein	-
Aus0085_Gene2911	154	hypothetical protein	-
Aus0085_Gene2910	106	hypothetical protein	-
Aus0085_Gene2909	368	hypothetical protein	-
Aus0085_Gene2908	860	hypothetical protein	-
Aus0085_Gene1907	291	hypothetical protein	-
Aus0085_Gene1683	241	hypothetical protein	-
Aus0085_Gene1004	397	hypothetical protein	-
Aus0085_Gene1123	464	hypothetical protein	-
Aus0085_Gene2723	288	hypothetical protein	-
Aus0085_Gene2609	134	hypothetical protein	-
Aus0085_Gene313	617	hypothetical protein	-
Aus0085_Gene1120	319	hypothetical protein	-
Aus0085_Gene1119	202	hypothetical protein	-
Aus0085_Gene463	417	hypothetical protein	-
Aus0085_Gene649	290	hypothetical protein	-
Aus0085_Gene1131	880	hypothetical protein	3.6.3.8
Aus0085_Gene1122	428	hypothetical protein	-
Aus0085_Gene1121	237	hypothetical protein	-
Aus0085_Gene753	220	hypothetical protein	-
Aus0085_Gene654	400	hypothetical protein	-
Aus0085_Gene1634	139	hypothetical protein	-
Aus0085_Gene2944	305	hypothetical protein	-
Aus0085_Gene1953	336	hypothetical protein	-
Aus0085_Gene1657	816	hypothetical protein	-
Aus0085_Gene542	131	hypothetical protein	-
Aus0085_Gene2934	166	hypothetical protein	-
Aus0085_Gene537	466	hypothetical protein	-
Aus0085_Gene535	104	hypothetical protein	-
Aus0085_Gene1977	862	hypothetical protein	-
Aus0085_Gene2610	178	hypothetical protein	-
Aus0085_Gene2611	337	hypothetical protein	-
Aus0085_Gene642	892	hypothetical protein	-
Aus0085_Gene1118	216	hypothetical protein	-
Aus0085_Gene1116	449	hypothetical protein	-
Aus0085_Gene1115	91	hypothetical protein	-
Aus0085_Gene1685	866	hypothetical protein	-
Aus0085_Gene2950	165	hypothetical protein	-
Aus0085_Gene2337	147	hypothetical protein	-
Aus0085_Gene2336	198	hypothetical protein	-
Aus0085_Gene788	324	hypothetical protein	-
Aus0085_Gene2600	158	hypothetical protein	-
Aus0085_Gene525	285	hypothetical protein	-
Aus0085_Gene1130	482	hypothetical protein	2.7.8.-
Aus0085_Gene1908	151	hypothetical protein	-
Aus0085_Gene2701	536	hypothetical protein	-
Aus0085_Gene524	484	hypothetical protein	-
Aus0085_Gene2126	427	hypothetical protein	-
Aus0085_Gene3023	341	hypothetical protein	-
Aus0085_Gene206	483	hypothetical protein	2.7.1.5
Aus0085_Gene1454	326	hypothetical protein	-
Aus0085_Gene1635	66	hypothetical protein	-
Aus0085_Gene1636	160	hypothetical protein	-
Aus0085_Gene548	320	hypothetical protein	-
Aus0085_Gene1656	675	hypothetical protein	-
Aus0085_Gene541	166	hypothetical protein	-
Aus0085_Gene1968	73	hypothetical protein	-
Aus0085_Gene536	125	hypothetical protein	-
Aus0085_Gene1976	104	hypothetical protein	-
Aus0085_Gene1679	194	hypothetical protein	-
Aus0085_Gene906	243	hypothetical protein	-
Aus0085_Gene790	134	hypothetical protein	-
Aus0085_Gene2323	331	hypothetical protein	-
Aus0085_Gene307	123	hypothetical protein	-
Aus0085_Gene809	381	hypothetical protein	-
Aus0085_Gene807	395	hypothetical protein	-
Aus0085_Gene2340	297	hypothetical protein	-
Aus0085_Gene186	88	hypothetical protein	-
Aus0085_Gene185	85	hypothetical protein	-
Aus0085_Gene209	104	hypothetical protein	-
Aus0085_Gene2776	121	hypothetical protein	-
Aus0085_Gene2480	93	hypothetical protein	-
Aus0085_Gene2372	205	hypothetical protein	-
Aus0085_Gene2556	396	hypothetical protein	-
Aus0085_Gene2261	553	hypothetical protein	-
Aus0085_Gene2938	383	hypothetical protein	-
Aus0085_Gene1113	112	hypothetical protein	-
Aus0085_Gene2965	347	hypothetical protein	-
Aus0085_Gene801	112	hypothetical protein	-
Aus0085_Gene269	83	hypothetical protein	-
Aus0085_Gene203	299	hypothetical protein	-
Aus0085_Gene891	345	integrase	-
Aus0085_Gene1923	390	integrase	-
Aus0085_Gene2959	418	IS1167, transposase	-
Aus0085_Gene2444	448	IS1380-Spn1 transposase	-
Aus0085_Gene167	283	IS150 conserved protein InsB	-
Aus0085_Gene1950	498	IS21 family transposase	-
Aus0085_Gene2962	383	IS30 transposase	-
Aus0085_Gene1111	383	IS30 transposase	-
Aus0085_Gene2065	116	IS66 family Orf2	-
Aus0085_Gene530	487	ISBma2, transposase	-
Aus0085_Gene1949	372	ISGsu1, transposase	-
Aus0085_Gene212	209	keto-hydroxyglutarate-aldolase/keto-deoxy-phosphogluconate aldolase	-
Aus0085_Gene210	383	L-1,2-propanediol oxidoreductase	1.1.1.77
Aus0085_Gene207	420	L-rhamnose isomerase	5.3.1.14
Aus0085_Gene2659	217	LuxR family DNA-binding response regulator	-
Aus0085_Gene2616	239	LytTr family DNA-binding response regulator	-
Aus0085_Gene489	450	macrolide-efflux transmembrane protein	-
Aus0085_Gene1909	433	major facilitator family transporter	-
Aus0085_Gene1093	441	maltose-6-phosphate glucosidase	-
Aus0085_Gene565	240	manganese ABC transporter, ATP-binding protein	-
Aus0085_Gene2981	309	manganese ABC transporter, manganese-binding adhesion liprotein	-
Aus0085_Gene462	276	manganese-containing catalase	-
Aus0085_Gene1525	360	mannonate dehydratase	4.2.1.8
Aus0085_Gene2056	325	mannose-6-phosphate isomerase, class I	-
Aus0085_Gene2057	448	mannose-6-phosphate isomerase/mannose-1-phosphate guanylyl transferase (manC)	-
Aus0085_Gene1947	164	MarR family transcriptional regulator	-
Aus0085_Gene2951	619	N-acetylmuramoyl-L-alanine amidase	-
Aus0085_Gene2952	445	NADH oxidase	-
Aus0085_Gene977	435	null	-
Aus0085_Gene2955	386	null	-
Aus0085_Gene2277	164	null	-
Aus0085_Gene1457	1169	null	-
Aus0085_Gene989	335	oxidoreductase domain-containing protein	-
Aus0085_Gene1125	110	PadR family transcriptional regulator	-
Aus0085_Gene467	175	PAP2 family protein	-
Aus0085_Gene2817	401	peptidoglycan lytic protein P45	-
Aus0085_Gene1026	185	peripheral-type benzodiazepine receptor and related proteins	-
Aus0085_Gene2308	560	phage endopeptidase	-
Aus0085_Gene774	387	phage integrase family integrase/recombinase	-
Aus0085_Gene805	553	phage terminase large subunit	-
Aus0085_Gene2567	1509	phi PVL ORF 15 and 16-like protein	-
Aus0085_Gene2054	575	phosphoglucomutase/phosphomannomutase family protein	-
Aus0085_Gene458	117	ppGpp-regulated growth inhibitor ChpA/MazF, putative	-
Aus0085_Gene1112	697	PRD domain-containing protein	-
Aus0085_Gene3013	219	predicted beta-phosphoglucomutase	5.4.2.6
Aus0085_Gene2592	285	predicted protein	-
Aus0085_Gene250	1564	PREDICTED: similar to copper-transporting ATPase	-
Aus0085_Gene818	811	prophage LambdaBa01, membrane protein, putative	-
Aus0085_Gene808	251	prophage LambdaBa02, Clp protease family protein	-
Aus0085_Gene2313	194	prophage LambdaBa02, major tail protein, putative	-
Aus0085_Gene2581	562	prophage LambdaBa02, terminase, large subunit, putative	-
Aus0085_Gene766	374	prophage lambdaba04, site-specific recombinase phage integrase family protein protein	-
Aus0085_Gene1934	326	PTS system mannose/fructose/sorbose family IIB subunit	-
Aus0085_Gene523	613	PTS system, beta-glucoside-specific, IIABC component	-
Aus0085_Gene1615	121	PTS system, glucitol/sorbitol-specific, IIA component	-
Aus0085_Gene1617	334	PTS system, glucitol/sorbitol-specific, IIBC component	-
Aus0085_Gene1618	181	PTS system, glucitol/sorbitol-specific, IIC component	-
Aus0085_Gene643	139	PTS system, IIA component	-
Aus0085_Gene2045	134	PTS system, IIA component	-
Aus0085_Gene1941	726	PTS system, IIABC components	2.7.1.69, 2.7.1.-
Aus0085_Gene644	165	PTS system, IIB component	-
Aus0085_Gene645	268	PTS system, IIC component	-
Aus0085_Gene1456	361	PTS system, IIC component	-
Aus0085_Gene646	275	PTS system, IID component	-
Aus0085_Gene1092	588	PTS system, N-acetylglucosamine-specific IIABC component	-
Aus0085_Gene1942	480	PTS system, sucrose-specific IIBC component	-
Aus0085_Gene213	334	putative 2-dehydro-3-deoxygluconokinase	-
Aus0085_Gene464	296	putative ABC sugar transporter (permease)	-
Aus0085_Gene734	286	putative adenine-specific modification methylase	-
Aus0085_Gene205	313	putative araC-family transcriptional regulatory protein	-
Aus0085_Gene2270	396	putative glucuronyl hydrolase	-
Aus0085_Gene737	275	putative lipoprotein	-
Aus0085_Gene2618	282	putative manganese ABC transporter permease	-
Aus0085_Gene2309	236	putative phage tail component	-
Aus0085_Gene935	225	putative phage tail protein	-
Aus0085_Gene2582	170	putative phage terminase, small subunit	-
Aus0085_Gene982	474	putative polysaccharide transporter	-
Aus0085_Gene2964	441	putative sensor histidine kinase Com	-
Aus0085_Gene2355	462	putative site-specific integrase/resolvase protein	-
Aus0085_Gene749	117	putative transcriptional regulator	-
Aus0085_Gene1668	394	putative transcriptional regulator	-
Aus0085_Gene2554	189	putative transposase	-
Aus0085_Gene425	272	putative transposase for IS1664 element	-
Aus0085_Gene2341	289	RecT family protein	-
Aus0085_Gene528	403	restriction modification system specificity subunit	-
Aus0085_Gene208	273	rhamnulose-1-phosphate aldolase	4.1.2.19
Aus0085_Gene2658	385	sensor histidine kinase	-
Aus0085_Gene754	479	sensor histidine kinase	-
Aus0085_Gene255	422	serine/threonine transporter SstT	-
Aus0085_Gene1621	268	sorbitol-6-phosphate 2-dehydrogenase	-
Aus0085_Gene1914	279	sortase family protein	-
Aus0085_Gene985	341	spore coat polysaccharide biosynthesis protein SpsE	-
Aus0085_Gene2324	422	SPP1 family phage portal protein	-
Aus0085_Gene2979	321	sucrose operon repressor	-
Aus0085_Gene924	535	terminase, large subunit, putative	-
Aus0085_Gene2977	179	TetR/AcrR family transcriptional regulator	-
Aus0085_Gene550	639	tetracycline resistance protein	-
Aus0085_Gene748	121	Tn5252, ORF 9 protein	-
Aus0085_Gene934	907	TP901 family tail tape measure protein	-
Aus0085_Gene1090	278	transcriptional antiterminator of the bgl operon	-
Aus0085_Gene1127	133	transcriptional regulator Spx	-
Aus0085_Gene413	409	transposase	-
Aus0085_Gene1630	396	transposase	-
Aus0085_Gene2555	98	transposase	-
Aus0085_Gene1588	439	transposase	-
Aus0085_Gene750	182	transposase and inactivated derivatives	-
Aus0085_Gene2980	355	transposase ISC1229	-
Aus0085_Gene1951	281	transposase/IS protein	-
Aus0085_Gene257	248	tRNA pseudouridine synthase A	5.4.99.12
Aus0085_Gene736	337	TRSE protein	-
Aus0085_Gene527	511	type I restriction-modification system, M subunit	-
Aus0085_Gene529	916	type I site-specific deoxyribonuclease HsdR family subfamily	-
Aus0085_Gene1972	407	type II DNA modification methyltransferase Spn5252IP	-
Aus0085_Gene2084	388	UDP-glucose 6-dehydrogenase	1.1.1.22
Aus0085_Gene986	382	UDP-N-acetylglucosamine 2-epimerase	-
Aus0085_Gene1124	152	universal stress protein	-
Aus0085_Gene756	450	vanW-like family protein	-
Aus0085_Gene1468	928	von Willebrand factor type A/Cna B-type domain-containing protein	-
Aus0085_Gene2966	501	zinc ABC transporter, zinc-binding lipoprotein	-

## Sheet: DO
Enterococcus faecium DO Accessory Genes
Gene Name	Length	Product	EC Numbers
DO_Gene262	309	2-dehydropantoate 2-reductase	-
DO_Gene2544	62	50S ribosomal protein L28	-
DO_Gene2111	312	ABC transporter ATP-binding protein	-
DO_Gene1244	225	ABC transporter ATP-binding protein	-
DO_Gene1893	249	ABC transporter, ATP-binding protein	-
DO_Gene1905	423	ABC transporter, substrate binding protein (sugar)	-
DO_Gene2413	385	acetyltransferase	-
DO_Gene2014	152	acetyltransferase	-
DO_Gene909	140	acetyltransferase	-
DO_Gene815	235	acylneuraminate cytidylyltransferase (flagellin modification)	-
DO_Gene2052	503	alpha-L-arabinofuranosidase	-
DO_Gene2051	316	Alpha-N-arabinofuranosidase	-
DO_Gene813	367	aminotransferase-like protein	-
DO_Gene744	259	anti-repressor	-
DO_Gene197	289	AraC family transcriptional regulator	-
DO_Gene923	134	arsenate reductase	1.20.4.-, 3.1.3.48
DO_Gene1602	432	beta-fructosidase	3.2.1.26
DO_Gene334	477	beta-glucosidase	-
DO_Gene335	646	BigG family transcription antiterminator	-
DO_Gene475	282	binding-protein-dependent transport systems inner membrane component	-
DO_Gene1356	297	CAAX amino terminal protease family protein	-
DO_Gene1721	222	capsular polysaccharide biosynthesis protein	-
DO_Gene2422	372	capsular polysaccharide biosynthesis protein Cps4H	-
DO_Gene809	333	capsular polysaccharide biosynthesis protein D	-
DO_Gene2405	449	cassette chromosome recombinase A	-
DO_Gene250	542	cassette chromosome recombinase B	-
DO_Gene2451	219	CbbY family protein	-
DO_Gene1239	634	cell wall surface anchor family protein	-
DO_Gene1593	346	conserved	-
DO_Gene259	457	conserved hypothetical protein	-
DO_Gene1376	221	conserved hypothetical protein	-
DO_Gene920	389	dihydroorotase	-
DO_Gene1920	226	DNA repair protein RadC	-
DO_Gene537	130	DNA-binding protein	-
DO_Gene536	381	DNA-binding protein	-
DO_Gene1470	385	DNA-binding transcriptional regulator	-
DO_Gene204	274	DNA-binding transcriptional repressor	-
DO_Gene182	1135	endo-beta-N-acetylglucosaminidase	-
DO_Gene2386	650	fructose phosphotransferase system enzyme fruA-like protein	-
DO_Gene1358	222	fructose-6-phosphate aldolase	4.1.2.-
DO_Gene2404	468	Fusarium graminearum conserved hypothetical protein (translation) (468 aa)	-
DO_Gene1713	368	GDP-mannose 4,6 dehydratase, putative	-
DO_Gene1712	323	GER1 (GDP-4-KETO-6-DEOXYMANNOSE-3,5-EPIMERASE-4-REDUCTASE 1); GDP-L-fucose synthase	1.1.1.271
DO_Gene1363	131	glucitol operon activator protein	-
DO_Gene899	428	glycosyl transferase	2.4.1.-
DO_Gene804	320	glycosyl transferase family protein	-
DO_Gene1595	130	glyoxylase family protein	-
DO_Gene1621	643	group II intron reverse transcriptase/maturase, (pxo1-23)	-
DO_Gene1375	607	GTP-binding protein LepA	-
DO_Gene812	209	hexapeptide transferase family protein	-
DO_Gene1872	444	HK97 family portal protein , putative	-
DO_Gene1901	627	hypothetical protein	-
DO_Gene179	309	hypothetical protein	-
DO_Gene261	170	hypothetical protein	-
DO_Gene747	243	hypothetical protein	-
DO_Gene2110	380	hypothetical protein	-
DO_Gene802	315	hypothetical protein	-
DO_Gene553	113	hypothetical protein	-
DO_Gene749	223	hypothetical protein	-
DO_Gene743	137	hypothetical protein	-
DO_Gene279	505	hypothetical protein	-
DO_Gene1687	345	hypothetical protein	-
DO_Gene896	234	hypothetical protein	-
DO_Gene814	301	hypothetical protein	-
DO_Gene741	218	hypothetical protein	-
DO_Gene263	352	hypothetical protein	-
DO_Gene696	124	hypothetical protein	-
DO_Gene1427	371	hypothetical protein	-
DO_Gene1596	162	hypothetical protein	-
DO_Gene256	267	hypothetical protein	-
DO_Gene257	275	hypothetical protein	-
DO_Gene2388	634	hypothetical protein	-
DO_Gene1904	292	hypothetical protein	-
DO_Gene1573	282	hypothetical protein	-
DO_Gene336	486	hypothetical protein	-
DO_Gene282	212	hypothetical protein	-
DO_Gene2443	267	hypothetical protein	-
DO_Gene2387	644	hypothetical protein	-
DO_Gene1575	291	hypothetical protein	-
DO_Gene1377	241	hypothetical protein	-
DO_Gene2415	397	hypothetical protein	-
DO_Gene110	343	hypothetical protein	-
DO_Gene937	464	hypothetical protein	-
DO_Gene2476	341	hypothetical protein	-
DO_Gene2171	288	hypothetical protein	-
DO_Gene2389	617	hypothetical protein	-
DO_Gene934	319	hypothetical protein	-
DO_Gene933	202	hypothetical protein	-
DO_Gene473	417	hypothetical protein	-
DO_Gene548	309	hypothetical protein	-
DO_Gene254	938	hypothetical protein	-
DO_Gene635	290	hypothetical protein	-
DO_Gene944	880	hypothetical protein	3.6.3.8
DO_Gene936	428	hypothetical protein	-
DO_Gene935	237	hypothetical protein	-
DO_Gene2147	207	hypothetical protein	3.2.2.-
DO_Gene639	400	hypothetical protein	-
DO_Gene1611	305	hypothetical protein	-
DO_Gene1612	336	hypothetical protein	-
DO_Gene1616	816	hypothetical protein	-
DO_Gene2506	131	hypothetical protein	-
DO_Gene1619	166	hypothetical protein	-
DO_Gene1622	394	hypothetical protein	-
DO_Gene1625	466	hypothetical protein	-
DO_Gene1629	862	hypothetical protein	-
DO_Gene2466	168	hypothetical protein	-
DO_Gene925	145	hypothetical protein	-
DO_Gene629	892	hypothetical protein	-
DO_Gene932	216	hypothetical protein	-
DO_Gene930	449	hypothetical protein	-
DO_Gene929	91	hypothetical protein	-
DO_Gene928	155	hypothetical protein	-
DO_Gene1378	866	hypothetical protein	-
DO_Gene2502	147	hypothetical protein	-
DO_Gene239	507	hypothetical protein	-
DO_Gene240	464	hypothetical protein	4.1.1.15
DO_Gene2400	372	hypothetical protein	-
DO_Gene943	482	hypothetical protein	2.7.8.-
DO_Gene1576	151	hypothetical protein	-
DO_Gene2150	536	hypothetical protein	-
DO_Gene2340	341	hypothetical protein	-
DO_Gene199	483	hypothetical protein	2.7.1.5
DO_Gene1230	326	hypothetical protein	-
DO_Gene1040	430	hypothetical protein	-
DO_Gene1613	675	hypothetical protein	-
DO_Gene1620	73	hypothetical protein	-
DO_Gene1627	125	hypothetical protein	-
DO_Gene1628	104	hypothetical protein	-
DO_Gene751	243	hypothetical protein	-
DO_Gene330	123	hypothetical protein	-
DO_Gene763	381	hypothetical protein	-
DO_Gene761	395	hypothetical protein	-
DO_Gene181	88	hypothetical protein	-
DO_Gene180	85	hypothetical protein	-
DO_Gene914	112	hypothetical protein	-
DO_Gene202	104	hypothetical protein	-
DO_Gene2213	121	hypothetical protein	-
DO_Gene2015	93	hypothetical protein	-
DO_Gene1934	205	hypothetical protein	-
DO_Gene1617	125	hypothetical protein	-
DO_Gene1892	553	hypothetical protein	-
DO_Gene1231	383	hypothetical protein	-
DO_Gene296	83	hypothetical protein	-
DO_Gene922	246	hypothetical protein	-
DO_Gene918	258	hypothetical protein	-
DO_Gene917	98	hypothetical protein	-
DO_Gene916	121	hypothetical protein	-
DO_Gene2442	299	hypothetical protein	-
DO_Gene740	345	integrase	-
DO_Gene1589	390	integrase	-
DO_Gene781	397	integrase-like protein	-
DO_Gene823	418	IS1167, transposase	-
DO_Gene1736	418	IS1167, transposase	-
DO_Gene321	283	IS150 conserved protein InsB	-
DO_Gene1609	498	IS21 family transposase	-
DO_Gene641	383	IS30 transposase	-
DO_Gene1594	116	IS66 family Orf2	-
DO_Gene1535	487	ISBma2, transposase	-
DO_Gene1608	372	ISGsu1, transposase	-
DO_Gene2461	209	keto-hydroxyglutarate-aldolase/keto-deoxy-phosphogluconate aldolase	-
DO_Gene203	383	L-1,2-propanediol oxidoreductase	1.1.1.77
DO_Gene2446	253	lactose phosphotransferase system repressor	-
DO_Gene200	420	L-rhamnose isomerase	5.3.1.14
DO_Gene921	370	L-seryl-tRNA selenocysteine synthase	-
DO_Gene2112	217	LuxR family DNA-binding response regulator	-
DO_Gene551	236	LytTr family DNA-binding response regulator	-
DO_Gene495	450	macrolide-efflux transmembrane protein	-
DO_Gene1577	433	major facilitator family transporter	-
DO_Gene897	441	maltose-6-phosphate glucosidase	-
DO_Gene472	276	manganese-containing catalase	-
DO_Gene1291	360	mannonate dehydratase	4.2.1.8
DO_Gene1709	325	mannose-6-phosphate isomerase, class I	-
DO_Gene1711	448	mannose-6-phosphate isomerase/mannose-1-phosphate guanylyl transferase (manC)	-
DO_Gene1606	164	MarR family transcriptional regulator	-
DO_Gene926	331	membrane protein	-
DO_Gene524	952	membrane protein, putative, (pxo2-14)	-
DO_Gene265	177	methionine sulfoxide reductase A	1.8.4.11
DO_Gene924	340	monooxygenase	-
DO_Gene1698	190	null	-
DO_Gene109	308	null	-
DO_Gene2430	435	null	-
DO_Gene1289	837	null	-
DO_Gene1906	164	null	-
DO_Gene1232	1169	null	-
DO_Gene2429	335	oxidoreductase domain-containing protein	-
DO_Gene2491	161	P27 family phage terminase small subunit	-
DO_Gene939	110	PadR family transcriptional regulator	-
DO_Gene477	175	PAP2 family protein	-
DO_Gene2217	562	peptidoglycan binding protein	-
DO_Gene839	185	peripheral-type benzodiazepine receptor and related proteins	-
DO_Gene773	560	phage endopeptidase	-
DO_Gene1886	387	phage integrase family integrase/recombinase	-
DO_Gene760	553	phage terminase large subunit	-
DO_Gene1708	575	phosphoglucomutase/phosphomannomutase family protein	-
DO_Gene470	117	ppGpp-regulated growth inhibitor ChpA/MazF, putative	-
DO_Gene913	697	PRD domain-containing protein	-
DO_Gene2331	219	predicted beta-phosphoglucomutase	5.4.2.6
DO_Gene2453	941	PREDICTED: similar to epidermal growth factor receptor pathway substrate 15-like 1	-
DO_Gene771	811	prophage LambdaBa01, membrane protein, putative	-
DO_Gene1871	194	prophage lambdaba01, prohead protease, putative	-
DO_Gene762	251	prophage LambdaBa02, Clp protease family protein	-
DO_Gene1885	122	prophage LambdaBa02, repressor protein	-
DO_Gene532	374	prophage lambdaba04, site-specific recombinase phage integrase family protein protein	-
DO_Gene2504	326	PTS system mannose/fructose/sorbose family IIB subunit	-
DO_Gene1359	121	PTS system, glucitol/sorbitol-specific, IIA component	-
DO_Gene1361	334	PTS system, glucitol/sorbitol-specific, IIBC component	-
DO_Gene1362	181	PTS system, glucitol/sorbitol-specific, IIC component	-
DO_Gene258	133	PTS system, IIA component	-
DO_Gene630	139	PTS system, IIA component	-
DO_Gene2492	726	PTS system, IIABC components	2.7.1.69, 2.7.1.-
DO_Gene2487	165	PTS system, IIB component	-
DO_Gene255	158	PTS system, IIB component	-
DO_Gene631	268	PTS system, IIC component	-
DO_Gene560	361	PTS system, IIC component	-
DO_Gene632	275	PTS system, IID component	-
DO_Gene2403	588	PTS system, N-acetylglucosamine-specific IIABC component	-
DO_Gene1601	480	PTS system, sucrose-specific IIBC component	-
DO_Gene205	334	putative 2-dehydro-3-deoxygluconokinase	-
DO_Gene474	296	putative ABC sugar transporter (permease)	-
DO_Gene198	313	putative araC-family transcriptional regulatory protein	-
DO_Gene1900	396	putative glucuronyl hydrolase	-
DO_Gene919	217	putative inner membrane protein	-
DO_Gene772	236	putative phage tail component	-
DO_Gene1873	579	putative phage terminase, large subunit	-
DO_Gene808	474	putative polysaccharide transporter	-
DO_Gene550	237	putative secreted protein	-
DO_Gene638	394	putative transcriptional regulator	-
DO_Gene779	189	putative transposase	-
DO_Gene436	272	putative transposase for IS1664 element	-
DO_Gene541	403	restriction modification system specificity subunit	-
DO_Gene201	273	rhamnulose-1-phosphate aldolase	4.1.2.19
DO_Gene2246	392	secreted 45 kd protein	-
DO_Gene2423	385	sensor histidine kinase	-
DO_Gene552	446	sensor histidine kinase BlpH, putative	-
DO_Gene281	422	serine/threonine transporter SstT	-
DO_Gene1365	268	sorbitol-6-phosphate 2-dehydrogenase	-
DO_Gene1581	279	sortase family protein	-
DO_Gene810	341	spore coat polysaccharide biosynthesis protein SpsE	-
DO_Gene1603	321	sucrose operon repressor	-
DO_Gene927	309	tagatose-6-phosphate kinase	2.7.1.144
DO_Gene237	199	thymidine kinase	2.7.1.21
DO_Gene895	278	transcriptional antiterminator of the bgl operon	-
DO_Gene941	133	transcriptional regulator Spx	-
DO_Gene2065	409	transposase	-
DO_Gene238	396	transposase	-
DO_Gene778	98	transposase	-
DO_Gene278	439	transposase	-
DO_Gene1360	355	transposase ISC1229	-
DO_Gene1610	281	transposase/IS protein	-
DO_Gene283	248	tRNA pseudouridine synthase A	5.4.99.12
DO_Gene540	511	type I restriction-modification system, M subunit	-
DO_Gene542	916	type I site-specific deoxyribonuclease HsdR family subfamily	-
DO_Gene1624	407	type II DNA modification methyltransferase Spn5252IP	-
DO_Gene1716	388	UDP-glucose 6-dehydrogenase	1.1.1.22
DO_Gene811	382	UDP-N-acetylglucosamine 2-epimerase	-
DO_Gene938	152	universal stress protein	-
DO_Gene1877	789	virulence-associated protein E, putative	-
DO_Gene1241	928	von Willebrand factor type A/Cna B-type domain-containing protein	-
DO_Gene2312	509	xylulose kinase	-

## Sheet: E39
Enterococcus faecium E39 Accessory Genes
Gene Name	Length	Product	EC Numbers
E39_Gene278	309	2-dehydropantoate 2-reductase	-
E39_Gene2326	89	30S ribosomal protein S14	-
E39_Gene2572	62	50S ribosomal protein L28	-
E39_Gene2578	60	50S ribosomal protein L32	-
E39_Gene2324	49	50S ribosomal protein L33	-
E39_Gene2056	312	ABC transporter ATP-binding protein	-
E39_Gene1219	225	ABC transporter ATP-binding protein	-
E39_Gene2330	485	ABC transporter, ATP-binding protein	-
E39_Gene1788	249	ABC transporter, ATP-binding protein	-
E39_Gene2327	581	ABC transporter, ATP-binding protein	-
E39_Gene2328	586	ABC transporter, ATP-binding/permease protein	-
E39_Gene1800	423	ABC transporter, substrate binding protein (sugar)	-
E39_Gene1955	152	acetyltransferase	-
E39_Gene890	140	acetyltransferase	-
E39_Gene1994	503	alpha-L-arabinofuranosidase	-
E39_Gene1993	316	Alpha-N-arabinofuranosidase	-
E39_Gene736	259	anti-repressor	-
E39_Gene2522	274	AraC family transcriptional regulator	-
E39_Gene2312	590	autolysin	-
E39_Gene334	477	beta-glucosidase	-
E39_Gene527	278	BglG family transcriptional antiterminator	-
E39_Gene335	646	BigG family transcription antiterminator	-
E39_Gene475	282	binding-protein-dependent transport systems inner membrane component	-
E39_Gene1338	297	CAAX amino terminal protease family protein	-
E39_Gene1286	542	cassette chromosome recombinase B	-
E39_Gene2475	219	CbbY family protein	-
E39_Gene1214	634	cell wall surface anchor family protein	-
E39_Gene2432	395	cobalamin synthesis protein, putative	-
E39_Gene2331	239	cobalt ABC transporter, permease component, CbiQ	-
E39_Gene2020	449	competence factor transport protein ComB	-
E39_Gene2421	717	competence factor transporting ATP-binding/permease protein ComA	3.4.22.-
E39_Gene133	346	conserved	-
E39_Gene623	457	conserved hypothetical protein	-
E39_Gene1290	173	dihydrofolate reductase family protein	-
E39_Gene1291	166	dihydrofolate reductase type I	-
E39_Gene1815	227	DNA repair protein RadC	-
E39_Gene524	130	DNA-binding protein	-
E39_Gene523	381	DNA-binding protein	-
E39_Gene1444	385	DNA-binding transcriptional regulator	-
E39_Gene2310	477	EmrB/QacA family drug resistance transporter	-
E39_Gene184	1135	endo-beta-N-acetylglucosaminidase	-
E39_Gene1340	222	fructose-6-phosphate aldolase	4.1.2.-
E39_Gene1345	131	glucitol operon activator protein	-
E39_Gene2343	456	glycoprotease family protein/hydrolase, beta-phosphoglucomutase family	-
E39_Gene880	428	glycosyl transferase	2.4.1.-
E39_Gene1629	277	glycosyl transferase domain-containing protein	-
E39_Gene1624	319	glycosyl transferase family protein	-
E39_Gene795	330	glycosyl transferase, group 2 family protein	-
E39_Gene1626	182	glycosyltransferase, putative	-
E39_Gene2299	643	group II intron reverse transcriptase/maturase, (pxo1-23)	-
E39_Gene1796	627	hypothetical protein	-
E39_Gene180	309	hypothetical protein	-
E39_Gene277	170	hypothetical protein	-
E39_Gene739	243	hypothetical protein	-
E39_Gene2054	380	hypothetical protein	-
E39_Gene542	113	hypothetical protein	-
E39_Gene1851	276	hypothetical protein	-
E39_Gene741	223	hypothetical protein	-
E39_Gene735	137	hypothetical protein	-
E39_Gene1612	345	hypothetical protein	-
E39_Gene877	234	hypothetical protein	-
E39_Gene733	177	hypothetical protein	-
E39_Gene279	352	hypothetical protein	-
E39_Gene685	124	hypothetical protein	-
E39_Gene1860	94	hypothetical protein	-
E39_Gene1854	303	hypothetical protein	-
E39_Gene1400	371	hypothetical protein	-
E39_Gene1654	634	hypothetical protein	-
E39_Gene1822	159	hypothetical protein	-
E39_Gene1799	292	hypothetical protein	-
E39_Gene1542	282	hypothetical protein	-
E39_Gene336	486	hypothetical protein	-
E39_Gene280	212	hypothetical protein	-
E39_Gene2470	267	hypothetical protein	-
E39_Gene1346	644	hypothetical protein	-
E39_Gene2466	466	hypothetical protein	-
E39_Gene1544	291	hypothetical protein	-
E39_Gene905	464	hypothetical protein	-
E39_Gene2502	341	hypothetical protein	-
E39_Gene2116	288	hypothetical protein	-
E39_Gene2536	134	hypothetical protein	-
E39_Gene2427	617	hypothetical protein	-
E39_Gene902	319	hypothetical protein	-
E39_Gene901	202	hypothetical protein	-
E39_Gene473	417	hypothetical protein	-
E39_Gene537	309	hypothetical protein	-
E39_Gene624	290	hypothetical protein	-
E39_Gene912	880	hypothetical protein	3.6.3.8
E39_Gene904	428	hypothetical protein	-
E39_Gene903	237	hypothetical protein	-
E39_Gene2092	207	hypothetical protein	3.2.2.-
E39_Gene629	400	hypothetical protein	-
E39_Gene2307	305	hypothetical protein	-
E39_Gene2306	336	hypothetical protein	-
E39_Gene250	816	hypothetical protein	-
E39_Gene2535	131	hypothetical protein	-
E39_Gene2301	166	hypothetical protein	-
E39_Gene246	73	hypothetical protein	-
E39_Gene2298	394	hypothetical protein	-
E39_Gene2293	466	hypothetical protein	-
E39_Gene239	104	hypothetical protein	-
E39_Gene2288	862	hypothetical protein	-
E39_Gene2018	178	hypothetical protein	-
E39_Gene2019	337	hypothetical protein	-
E39_Gene618	892	hypothetical protein	-
E39_Gene2344	273	hypothetical protein	-
E39_Gene2346	155	hypothetical protein	-
E39_Gene900	216	hypothetical protein	-
E39_Gene898	449	hypothetical protein	-
E39_Gene897	91	hypothetical protein	-
E39_Gene2311	165	hypothetical protein	-
E39_Gene911	482	hypothetical protein	2.7.8.-
E39_Gene1545	151	hypothetical protein	-
E39_Gene2095	536	hypothetical protein	-
E39_Gene2442	484	hypothetical protein	-
E39_Gene1668	427	hypothetical protein	-
E39_Gene2379	341	hypothetical protein	-
E39_Gene1205	326	hypothetical protein	-
E39_Gene2341	206	hypothetical protein	-
E39_Gene253	320	hypothetical protein	-
E39_Gene251	675	hypothetical protein	-
E39_Gene247	166	hypothetical protein	-
E39_Gene240	125	hypothetical protein	-
E39_Gene2544	104	hypothetical protein	-
E39_Gene743	243	hypothetical protein	-
E39_Gene1850	134	hypothetical protein	-
E39_Gene1838	331	hypothetical protein	-
E39_Gene330	123	hypothetical protein	-
E39_Gene755	381	hypothetical protein	-
E39_Gene753	395	hypothetical protein	-
E39_Gene1852	297	hypothetical protein	-
E39_Gene183	88	hypothetical protein	-
E39_Gene182	85	hypothetical protein	-
E39_Gene895	112	hypothetical protein	-
E39_Gene2159	121	hypothetical protein	-
E39_Gene1956	93	hypothetical protein	-
E39_Gene1875	205	hypothetical protein	-
E39_Gene2294	253	hypothetical protein	-
E39_Gene2360	84	hypothetical protein	-
E39_Gene1787	553	hypothetical protein	-
E39_Gene1206	383	hypothetical protein	-
E39_Gene2323	347	hypothetical protein	-
E39_Gene1622	364	hypothetical protein	-
E39_Gene296	83	hypothetical protein	-
E39_Gene730	345	integrase	-
E39_Gene2332	191	iron-dependent repressor	-
E39_Gene2320	418	IS1167, transposase	-
E39_Gene2223	418	IS1167, transposase	-
E39_Gene2165	448	IS1380-Spn1 transposase	-
E39_Gene163	283	IS150 conserved protein InsB	-
E39_Gene1129	383	IS30 transposase	-
E39_Gene1803	383	IS30 transposase	-
E39_Gene132	116	IS66 family Orf2	-
E39_Gene1302	487	ISBma2, transposase	-
E39_Gene2057	217	LuxR family DNA-binding response regulator	-
E39_Gene2022	239	LytTr family DNA-binding response regulator	-
E39_Gene540	236	LytTr family DNA-binding response regulator	-
E39_Gene495	450	macrolide-efflux transmembrane protein	-
E39_Gene1546	433	major facilitator family transporter	-
E39_Gene878	441	maltose-6-phosphate glucosidase	-
E39_Gene2336	240	manganese ABC transporter, ATP-binding protein	-
E39_Gene2333	309	manganese ABC transporter, manganese-binding adhesion liprotein	-
E39_Gene472	276	manganese-containing catalase	-
E39_Gene1267	360	mannonate dehydratase	4.2.1.8
E39_Gene281	177	methionine sulfoxide reductase A	1.8.4.11
E39_Gene2313	445	NADH oxidase	-
E39_Gene1627	203	null	-
E39_Gene283	190	null	-
E39_Gene2315	386	null	-
E39_Gene1801	164	null	-
E39_Gene1207	1169	null	-
E39_Gene907	110	PadR family transcriptional regulator	-
E39_Gene477	175	PAP2 family protein	-
E39_Gene804	377	penicillin-binding protein, putative	-
E39_Gene2164	562	peptidoglycan binding protein	-
E39_Gene1550	1612	peptidoglycan binding protein	-
E39_Gene820	185	peripheral-type benzodiazepine receptor and related proteins	-
E39_Gene1824	560	phage endopeptidase	-
E39_Gene2337	387	phage integrase family integrase/recombinase	-
E39_Gene752	553	phage terminase large subunit	-
E39_Gene1840	465	phage uncharacterized protein	-
E39_Gene156	238	pilin gene inverting-related protein	-
E39_Gene1625	365	polysaccharide biosynthesis protein, putative	-
E39_Gene469	117	ppGpp-regulated growth inhibitor ChpA/MazF, putative	-
E39_Gene894	697	PRD domain-containing protein	-
E39_Gene2370	219	predicted beta-phosphoglucomutase	5.4.2.6
E39_Gene2342	243	predicted DNA-binding transcriptional regulator	-
E39_Gene1847	285	predicted protein	-
E39_Gene763	811	prophage LambdaBa01, membrane protein, putative	-
E39_Gene754	251	prophage LambdaBa02, Clp protease family protein	-
E39_Gene1828	194	prophage LambdaBa02, major tail protein, putative	-
E39_Gene519	374	prophage lambdaba04, site-specific recombinase phage integrase family protein protein	-
E39_Gene2426	613	PTS system, beta-glucoside-specific, IIABC component	-
E39_Gene1341	121	PTS system, glucitol/sorbitol-specific, IIA component	-
E39_Gene1343	334	PTS system, glucitol/sorbitol-specific, IIBC component	-
E39_Gene1344	181	PTS system, glucitol/sorbitol-specific, IIC component	-
E39_Gene2347	133	PTS system, IIA component	-
E39_Gene619	139	PTS system, IIA component	-
E39_Gene2523	726	PTS system, IIABC components	2.7.1.69, 2.7.1.-
E39_Gene2519	165	PTS system, IIB component	-
E39_Gene620	268	PTS system, IIC component	-
E39_Gene549	361	PTS system, IIC component	-
E39_Gene2345	257	PTS system, IIC component	-
E39_Gene621	275	PTS system, IID component	-
E39_Gene2441	588	PTS system, N-acetylglucosamine-specific IIABC component	-
E39_Gene474	296	putative ABC sugar transporter (permease)	-
E39_Gene1795	396	putative glucuronyl hydrolase	-
E39_Gene2334	282	putative manganese ABC transporter permease	-
E39_Gene1825	236	putative phage tail component	-
E39_Gene2348	284	putative phosphosugar-binding protein	-
E39_Gene539	237	putative secreted protein	-
E39_Gene2024	441	putative sensor histidine kinase ComD	-
E39_Gene1861	462	putative site-specific integrase/resolvase protein	-
E39_Gene1288	394	putative transcriptional regulator	-
E39_Gene1580	189	putative transposase	-
E39_Gene436	272	putative transposase for IS1664 element	-
E39_Gene1853	289	RecT family protein	-
E39_Gene1859	242	repressor-like protein	-
E39_Gene530	403	restriction modification system specificity subunit	-
E39_Gene2206	392	secreted 45 kd protein	-
E39_Gene2456	385	sensor histidine kinase	-
E39_Gene541	446	sensor histidine kinase BlpH, putative	-
E39_Gene2493	220	serine acetyltransferase	-
E39_Gene1347	268	sorbitol-6-phosphate 2-dehydrogenase	-
E39_Gene1549	279	sortase family protein	-
E39_Gene1623	261	surface protein Sur1	-
E39_Gene1620	326	tagatose 1,6-diphosphate aldolase	4.1.2.40
E39_Gene2512	179	TetR/AcrR family transcriptional regulator	-
E39_Gene254	639	tetracycline resistance protein	-
E39_Gene876	278	transcriptional antiterminator of the bgl operon	-
E39_Gene1334	133	transcriptional regulator Spx	-
E39_Gene1554	409	transposase	-
E39_Gene2321	249	transposase	-
E39_Gene262	396	transposase	-
E39_Gene770	98	transposase	-
E39_Gene1319	439	transposase	-
E39_Gene259	224	transposase for IS-like element	-
E39_Gene2335	316	transposase ISC1190	-
E39_Gene1473	355	transposase ISC1229	-
E39_Gene529	511	type I restriction-modification system, M subunit	-
E39_Gene531	916	type I site-specific deoxyribonuclease HsdR family subfamily	-
E39_Gene2296	407	type II DNA modification methyltransferase Spn5252IP	-
E39_Gene1628	388	UDP-glucose 6-dehydrogenase	1.1.1.22
E39_Gene906	152	universal stress protein	-
E39_Gene1216	928	von Willebrand factor type A/Cna B-type domain-containing protein	-
E39_Gene2275	509	xylulose kinase	-
E39_Gene2322	501	zinc ABC transporter, zinc-binding lipoprotein	-

## Sheet: NRRLB-2354
Enterococcus faecium NRRL B-2354 Accessory Genes
Gene Name	Length	Product	EC Numbers
NRRL_B-2354_Gene742	303	1-phosphofructokinase	-
NRRL_B-2354_Gene1064	225	2-C-methyl-D-erythritol 4-phosphate cytidylyltransferase	2.7.7.60
NRRL_B-2354_Gene231	309	2-dehydropantoate 2-reductase	-
NRRL_B-2354_Gene2446	62	50S ribosomal protein L28	-
NRRL_B-2354_Gene2549	38	50S ribosomal protein L36	-
NRRL_B-2354_Gene1807	479	6-phospho-beta-glucosidase A	3.2.1.86
NRRL_B-2354_Gene1993	312	ABC transporter ATP-binding protein	-
NRRL_B-2354_Gene1961	238	accessory gene regulator A	-
NRRL_B-2354_Gene2299	385	acetyltransferase	-
NRRL_B-2354_Gene1894	152	acetyltransferase	-
NRRL_B-2354_Gene1158	140	acetyltransferase	-
NRRL_B-2354_Gene2310	363	agmatine deiminase	3.5.3.12
NRRL_B-2354_Gene1937	503	alpha-L-arabinofuranosidase	-
NRRL_B-2354_Gene1931	316	Alpha-N-arabinofuranosidase	-
NRRL_B-2354_Gene192	289	AraC family transcriptional regulator	-
NRRL_B-2354_Gene1199	134	arsenate reductase	1.20.4.-, 3.1.3.48
NRRL_B-2354_Gene1647	111	ArsR family transcriptional regulator	-
NRRL_B-2354_Gene294	477	beta-glucosidase	-
NRRL_B-2354_Gene295	646	BigG family transcription antiterminator	-
NRRL_B-2354_Gene432	282	binding-protein-dependent transport systems inner membrane component	-
NRRL_B-2354_Gene1625	297	CAAX amino terminal protease family protein	-
NRRL_B-2354_Gene239	707	cadmium resistance protein	3.6.3.3
NRRL_B-2354_Gene736	607	capsular polysaccharide synthesis enzyme Cap5D	-
NRRL_B-2354_Gene1814	313	carbamate kinase	-
NRRL_B-2354_Gene2336	219	CbbY family protein	-
NRRL_B-2354_Gene1519	634	cell wall surface anchor family protein	-
NRRL_B-2354_Gene1958	449	competence factor transport protein ComB	-
NRRL_B-2354_Gene1959	717	competence factor transporting ATP-binding/permease protein ComA	3.4.22.-
NRRL_B-2354_Gene1644	308	conserved	-
NRRL_B-2354_Gene1006	221	conserved hypothetical protein	-
NRRL_B-2354_Gene1162	266	DeoR family transcriptional regulator	-
NRRL_B-2354_Gene1196	389	dihydroorotase	-
NRRL_B-2354_Gene1791	226	DNA repair protein RadC	-
NRRL_B-2354_Gene199	274	DNA-binding transcriptional repressor	-
NRRL_B-2354_Gene1809	420	DNA-damage repair protein	-
NRRL_B-2354_Gene176	1135	endo-beta-N-acetylglucosaminidase	-
NRRL_B-2354_Gene2269	650	fructose phosphotransferase system enzyme fruA-like protein	-
NRRL_B-2354_Gene1627	222	fructose-6-phosphate aldolase	4.1.2.-
NRRL_B-2354_Gene737	205	galactosyl transferase	-
NRRL_B-2354_Gene1632	131	glucitol operon activator protein	-
NRRL_B-2354_Gene1148	428	glycosyl transferase	2.4.1.-
NRRL_B-2354_Gene1066	328	glycosyl transferase family protein	-
NRRL_B-2354_Gene1069	331	glycosyl transferase, group 2 family protein	-
NRRL_B-2354_Gene1172	243	GntR family transcriptional regulator	-
NRRL_B-2354_Gene1007	607	GTP-binding protein LepA	-
NRRL_B-2354_Gene1164	185	hexulose-6-phosphate isomerase	-
NRRL_B-2354_Gene84	149	HTH-type transcriptional regulator LrpC	-
NRRL_B-2354_Gene172	309	hypothetical protein	-
NRRL_B-2354_Gene1642	266	hypothetical protein	-
NRRL_B-2354_Gene2368	184	hypothetical protein	-
NRRL_B-2354_Gene232	352	hypothetical protein	-
NRRL_B-2354_Gene1726	124	hypothetical protein	-
NRRL_B-2354_Gene1014	303	hypothetical protein	-
NRRL_B-2354_Gene954	371	hypothetical protein	-
NRRL_B-2354_Gene230	170	hypothetical protein	-
NRRL_B-2354_Gene1678	243	hypothetical protein	-
NRRL_B-2354_Gene1992	380	hypothetical protein	-
NRRL_B-2354_Gene504	113	hypothetical protein	-
NRRL_B-2354_Gene1673	276	hypothetical protein	-
NRRL_B-2354_Gene1676	223	hypothetical protein	-
NRRL_B-2354_Gene243	505	hypothetical protein	-
NRRL_B-2354_Gene753	345	hypothetical protein	-
NRRL_B-2354_Gene1144	234	hypothetical protein	-
NRRL_B-2354_Gene2271	634	hypothetical protein	-
NRRL_B-2354_Gene1815	461	hypothetical protein	-
NRRL_B-2354_Gene1812	259	hypothetical protein	-
NRRL_B-2354_Gene1935	292	hypothetical protein	-
NRRL_B-2354_Gene1934	282	hypothetical protein	-
NRRL_B-2354_Gene296	486	hypothetical protein	-
NRRL_B-2354_Gene233	212	hypothetical protein	-
NRRL_B-2354_Gene2331	267	hypothetical protein	-
NRRL_B-2354_Gene2270	644	hypothetical protein	-
NRRL_B-2354_Gene2325	466	hypothetical protein	-
NRRL_B-2354_Gene745	154	hypothetical protein	-
NRRL_B-2354_Gene1167	495	hypothetical protein	-
NRRL_B-2354_Gene1005	241	hypothetical protein	-
NRRL_B-2354_Gene2309	343	hypothetical protein	-
NRRL_B-2354_Gene1214	464	hypothetical protein	-
NRRL_B-2354_Gene2053	288	hypothetical protein	-
NRRL_B-2354_Gene2399	134	hypothetical protein	-
NRRL_B-2354_Gene2274	617	hypothetical protein	-
NRRL_B-2354_Gene1211	319	hypothetical protein	-
NRRL_B-2354_Gene1210	202	hypothetical protein	-
NRRL_B-2354_Gene823	296	hypothetical protein	-
NRRL_B-2354_Gene1936	417	hypothetical protein	-
NRRL_B-2354_Gene499	309	hypothetical protein	-
NRRL_B-2354_Gene801	290	hypothetical protein	-
NRRL_B-2354_Gene1221	880	hypothetical protein	3.6.3.8
NRRL_B-2354_Gene1213	428	hypothetical protein	-
NRRL_B-2354_Gene1212	237	hypothetical protein	-
NRRL_B-2354_Gene1161	270	hypothetical protein	-
NRRL_B-2354_Gene2029	207	hypothetical protein	3.2.2.-
NRRL_B-2354_Gene1643	135	hypothetical protein	-
NRRL_B-2354_Gene2280	622	hypothetical protein	-
NRRL_B-2354_Gene1201	145	hypothetical protein	-
NRRL_B-2354_Gene1956	178	hypothetical protein	-
NRRL_B-2354_Gene1957	337	hypothetical protein	-
NRRL_B-2354_Gene1209	216	hypothetical protein	-
NRRL_B-2354_Gene1207	449	hypothetical protein	-
NRRL_B-2354_Gene1206	91	hypothetical protein	-
NRRL_B-2354_Gene1205	155	hypothetical protein	-
NRRL_B-2354_Gene234	138	hypothetical protein	-
NRRL_B-2354_Gene1004	866	hypothetical protein	-
NRRL_B-2354_Gene1808	285	hypothetical protein	-
NRRL_B-2354_Gene1220	482	hypothetical protein	2.7.8.-
NRRL_B-2354_Gene814	113	hypothetical protein	-
NRRL_B-2354_Gene813	418	hypothetical protein	-
NRRL_B-2354_Gene2032	536	hypothetical protein	-
NRRL_B-2354_Gene2390	148	hypothetical protein	-
NRRL_B-2354_Gene2223	341	hypothetical protein	-
NRRL_B-2354_Gene194	483	hypothetical protein	2.7.1.5
NRRL_B-2354_Gene1508	326	hypothetical protein	-
NRRL_B-2354_Gene1314	420	hypothetical protein	-
NRRL_B-2354_Gene1017	134	hypothetical protein	-
NRRL_B-2354_Gene175	88	hypothetical protein	-
NRRL_B-2354_Gene174	85	hypothetical protein	-
NRRL_B-2354_Gene83	255	hypothetical protein	-
NRRL_B-2354_Gene197	104	hypothetical protein	-
NRRL_B-2354_Gene2095	121	hypothetical protein	-
NRRL_B-2354_Gene1895	93	hypothetical protein	-
NRRL_B-2354_Gene1805	205	hypothetical protein	-
NRRL_B-2354_Gene908	253	hypothetical protein	-
NRRL_B-2354_Gene910	100	hypothetical protein	-
NRRL_B-2354_Gene1175	317	hypothetical protein	-
NRRL_B-2354_Gene1510	383	hypothetical protein	-
NRRL_B-2354_Gene1191	112	hypothetical protein	-
NRRL_B-2354_Gene259	83	hypothetical protein	-
NRRL_B-2354_Gene1198	246	hypothetical protein	-
NRRL_B-2354_Gene1194	258	hypothetical protein	-
NRRL_B-2354_Gene1193	98	hypothetical protein	-
NRRL_B-2354_Gene1192	121	hypothetical protein	-
NRRL_B-2354_Gene191	299	hypothetical protein	-
NRRL_B-2354_Gene1682	345	integrase	-
NRRL_B-2354_Gene484	390	integrase	-
NRRL_B-2354_Gene1041	397	integrase-like protein	-
NRRL_B-2354_Gene680	418	IS1167, transposase	-
NRRL_B-2354_Gene807	157	IS200 family transposase	-
NRRL_B-2354_Gene800	512	IS3 family transposase	-
NRRL_B-2354_Gene812	383	IS30 transposase	-
NRRL_B-2354_Gene580	383	IS30 transposase	-
NRRL_B-2354_Gene798	343	IS630 orf	-
NRRL_B-2354_Gene1003	487	ISBma2, transposase	-
NRRL_B-2354_Gene806	177	ISRSO11-transposase orfA protein	-
NRRL_B-2354_Gene2344	209	keto-hydroxyglutarate-aldolase/keto-deoxy-phosphogluconate aldolase	-
NRRL_B-2354_Gene198	383	L-1,2-propanediol oxidoreductase	1.1.1.77
NRRL_B-2354_Gene1204	253	lactose phosphotransferase system repressor	-
NRRL_B-2354_Gene1068	267	licD1 protein	-
NRRL_B-2354_Gene1063	281	licD3 protein	-
NRRL_B-2354_Gene195	420	L-rhamnose isomerase	5.3.1.14
NRRL_B-2354_Gene1197	370	L-seryl-tRNA selenocysteine synthase	-
NRRL_B-2354_Gene1994	217	LuxR family DNA-binding response regulator	-
NRRL_B-2354_Gene502	236	LytTr family DNA-binding response regulator	-
NRRL_B-2354_Gene453	450	macrolide-efflux transmembrane protein	-
NRRL_B-2354_Gene1145	441	maltose-6-phosphate glucosidase	-
NRRL_B-2354_Gene429	276	manganese-containing catalase	-
NRRL_B-2354_Gene1165	384	mannitol-1-phosphate 5-dehydrogenase	1.1.1.17
NRRL_B-2354_Gene1567	360	mannonate dehydratase	4.2.1.8
NRRL_B-2354_Gene1202	331	membrane protein	-
NRRL_B-2354_Gene1200	340	monooxygenase	-
NRRL_B-2354_Gene811	232	N-acetylmannosamine-6-phosphate 2-epimerase	5.1.3.9
NRRL_B-2354_Gene1065	458	null	-
NRRL_B-2354_Gene111	308	null	-
NRRL_B-2354_Gene1565	837	null	-
NRRL_B-2354_Gene822	325	null	-
NRRL_B-2354_Gene1511	1169	null	-
NRRL_B-2354_Gene1216	110	PadR family transcriptional regulator	-
NRRL_B-2354_Gene434	175	PAP2 family protein	-
NRRL_B-2354_Gene1072	377	penicillin-binding protein, putative	-
NRRL_B-2354_Gene2098	562	peptidoglycan binding protein	-
NRRL_B-2354_Gene1087	185	peripheral-type benzodiazepine receptor and related proteins	-
NRRL_B-2354_Gene425	117	ppGpp-regulated growth inhibitor ChpA/MazF, putative	-
NRRL_B-2354_Gene1190	697	PRD domain-containing protein	-
NRRL_B-2354_Gene2212	219	predicted beta-phosphoglucomutase	5.4.2.6
NRRL_B-2354_Gene1166	462	predicted fused mannitol-specific enzyme IIBC component of PTS	2.7.1.69
NRRL_B-2354_Gene1173	455	predicted transporter	-
NRRL_B-2354_Gene240	1564	PREDICTED: similar to copper-transporting ATPase	-
NRRL_B-2354_Gene1008	374	prophage lambdaba04, site-specific recombinase phage integrase family protein protein	-
NRRL_B-2354_Gene1033	272	protein gp17	-
NRRL_B-2354_Gene1654	342	protein gp19	-
NRRL_B-2354_Gene743	465	PTS system, fructose family, IIBC component	-
NRRL_B-2354_Gene1628	121	PTS system, glucitol/sorbitol-specific, IIA component	-
NRRL_B-2354_Gene1630	334	PTS system, glucitol/sorbitol-specific, IIBC component	-
NRRL_B-2354_Gene1631	181	PTS system, glucitol/sorbitol-specific, IIC component	-
NRRL_B-2354_Gene2380	726	PTS system, IIABC components	2.7.1.69, 2.7.1.-
NRRL_B-2354_Gene2281	505	PTS system, IIBC components	-
NRRL_B-2354_Gene510	361	PTS system, IIC component	-
NRRL_B-2354_Gene2287	588	PTS system, N-acetylglucosamine-specific IIABC component	-
NRRL_B-2354_Gene802	480	PTS system, sucrose-specific IIBC component	-
NRRL_B-2354_Gene200	334	putative 2-dehydro-3-deoxygluconokinase	-
NRRL_B-2354_Gene431	296	putative ABC sugar transporter (permease)	-
NRRL_B-2354_Gene193	313	putative araC-family transcriptional regulatory protein	-
NRRL_B-2354_Gene1070	457	putative capsular polysaccharide transporter protein	-
NRRL_B-2354_Gene821	396	putative glucuronyl hydrolase	-
NRRL_B-2354_Gene1195	217	putative inner membrane protein	-
NRRL_B-2354_Gene1168	237	putative secreted protein	-
NRRL_B-2354_Gene2267	821	putative secreted protein	-
NRRL_B-2354_Gene1962	441	putative sensor histidine kinase ComD	-
NRRL_B-2354_Gene741	245	putative transcriptional regulator	-
NRRL_B-2354_Gene810	293	putative transcriptional regulator	-
NRRL_B-2354_Gene805	272	putative transposase for IS1664 element	-
NRRL_B-2354_Gene1816	341	putrescine carbamoyltransferase	2.1.3.6
NRRL_B-2354_Gene1015	289	RecT family protein	-
NRRL_B-2354_Gene196	273	rhamnulose-1-phosphate aldolase	4.1.2.19
NRRL_B-2354_Gene1174	306	ribonucleoside hydrolase RihC	3.2.-.-
NRRL_B-2354_Gene1163	218	ribulose-phosphate 3-epimerase	-
NRRL_B-2354_Gene2126	392	secreted 45 kd protein	-
NRRL_B-2354_Gene2307	385	sensor histidine kinase	-
NRRL_B-2354_Gene503	446	sensor histidine kinase BlpH, putative	-
NRRL_B-2354_Gene244	422	serine/threonine transporter SstT	-
NRRL_B-2354_Gene1636	268	sorbitol-6-phosphate 2-dehydrogenase	-
NRRL_B-2354_Gene492	279	sortase family protein	-
NRRL_B-2354_Gene236	462	specificity determinant for hsdM and hsdR	-
NRRL_B-2354_Gene1171	312	SPFH domain-containing protein/band 7 family protein	-
NRRL_B-2354_Gene804	321	sucrose operon repressor	-
NRRL_B-2354_Gene803	484	sucrose-6-phosphate hydrolase	-
NRRL_B-2354_Gene746	326	tagatose 1,6-diphosphate aldolase	4.1.2.40
NRRL_B-2354_Gene1203	309	tagatose-6-phosphate kinase	2.7.1.144
NRRL_B-2354_Gene1646	227	thiJ/pfpI family protein	-
NRRL_B-2354_Gene1143	278	transcriptional antiterminator of the bgl operon	-
NRRL_B-2354_Gene1218	133	transcriptional regulator Spx	-
NRRL_B-2354_Gene797	224	transposase for IS-like element	-
NRRL_B-2354_Gene799	160	transposase homeodomain-like superfamily protein	-
NRRL_B-2354_Gene246	248	tRNA pseudouridine synthase A	5.4.99.12
NRRL_B-2354_Gene738	263	UDP-glucose 4-epimerase	-
NRRL_B-2354_Gene1215	152	universal stress protein	-
NRRL_B-2354_Gene489	928	von Willebrand factor type A/Cna B-type domain-containing protein	-
NRRL_B-2354_Gene2193	509	xylulose kinase	-

## Sheet: T110
Enterococcus faecium T110 Accessory Genes
Gene Name	Length	Product	EC Numbers
T110_Gene796	303	1-phosphofructokinase	-
T110_Gene1674	225	2-C-methyl-D-erythritol 4-phosphate cytidylyltransferase	2.7.7.60
T110_Gene1507	221	2-deoxyglucose-6-phosphatase	-
T110_Gene1314	192	3-oxoacyl-	-
T110_Gene2490	62	50S ribosomal protein L28	-
T110_Gene113	470	6-phospho-beta-galactosidase	3.2.1.85
T110_Gene2391	312	ABC transporter ATP-binding protein	-
T110_Gene522	253	ABC transporter ATP-binding protein	-
T110_Gene1535	225	ABC transporter ATP-binding protein	-
T110_Gene2379	369	ABC transporter permease	-
T110_Gene1032	339	ABC transporter, ATP binding protein.	-
T110_Gene851	313	ABC transporter, ATP-binding protein	-
T110_Gene2275	286	ABC transporter, membrane spanning protein (sugar)	-
T110_Gene902	301	ABC transporter, substrate binding protein (phosphonate)	-
T110_Gene150	238	accessory gene regulator A	-
T110_Gene521	371	accessory gene regulator C	-
T110_Gene2376	385	acetyltransferase	-
T110_Gene107	189	acetyltransferase	-
T110_Gene2042	231	allulose-6-phosphate 3-epimerase	-
T110_Gene2399	894	alpha-L-rhamnosidase	-
T110_Gene1990	316	Alpha-N-arabinofuranosidase	-
T110_Gene576	213	amino acid ABC transporter, ATP-binding protein, putative	-
T110_Gene2408	235	antibiotic ABC transporter, ATP-binding protein	-
T110_Gene1786	259	anti-repressor	-
T110_Gene210	289	AraC family transcriptional regulator	-
T110_Gene455	234	ArsR family transcriptional regulator	-
T110_Gene1662	111	ArsR family transcriptional regulator	-
T110_Gene260	423	ascorbate-specific PTS system enzyme IIC	-
T110_Gene415	647	Bacterially-derived sulfatase required for use of alkyl- and aryl-sulfates as sulfur sources	3.1.6.-
T110_Gene2051	595	Beta-galactosidase 3	-
T110_Gene1221	536	bifunctional maltose and glucose-specific PTS system components IICB	-
T110_Gene459	282	binding-protein-dependent transport systems inner membrane component	-
T110_Gene251	707	cadmium resistance protein	3.6.3.3
T110_Gene985	217	capsular polysaccharide biosynthesis protein	-
T110_Gene793	336	capsular polysaccharide biosynthesis protein I	-
T110_Gene785	607	capsular polysaccharide synthesis enzyme Cap5D	-
T110_Gene537	338	carbohydrate kinase	-
T110_Gene2409	219	CbbY family protein	-
T110_Gene465	634	cell wall surface anchor family protein	-
T110_Gene862	393	cell wall surface anchor family protein	-
T110_Gene414	458	chaperone protein DnaJ	-
T110_Gene1905	455	chitin binding protein, putative	-
T110_Gene2019	449	competence factor transport protein ComB	-
T110_Gene2021	717	competence factor transporting ATP-binding/permease protein ComA	3.4.22.-
T110_Gene1761	121	conserved	-
T110_Gene1834	262	conserved	-
T110_Gene1660	308	conserved	-
T110_Gene1130	221	conserved hypothetical protein	-
T110_Gene1217	129	cytidine deaminase, putative	-
T110_Gene1652	252	cytoplasmic glycerophosphodiester phosphodiesterase	-
T110_Gene534	377	dihydroorotase	-
T110_Gene1856	226	DNA repair protein RadC	-
T110_Gene850	374	DNA-binding protein	-
T110_Gene912	228	DNA-binding response regulator	-
T110_Gene789	289	dTDP-rhamnosyl transferase	2.4.-.-
T110_Gene2273	492	FGGY family sugar kinase	-
T110_Gene900	560	Fusarium graminearum conserved hypothetical protein (translation) (560 aa)	-
T110_Gene114	142	galactose-6-phosphate isomerase subunit LacA	5.3.1.26
T110_Gene115	171	galactose-6-phosphate isomerase subunit LacB	5.3.1.26
T110_Gene786	205	galactosyl transferase	-
T110_Gene2380	363	galacturonosyl transferase	-
T110_Gene788	319	glycosyl transferase	-
T110_Gene1676	328	glycosyl transferase family protein	-
T110_Gene790	287	glycosyl transferase, group 2 family protein	-
T110_Gene800	241	GntR family transcriptional regulator	-
T110_Gene2049	238	GntR family transcriptional regulator	-
T110_Gene1131	607	GTP-binding protein LepA	-
T110_Gene1312	266	hydroxyethylthiazole kinase	2.7.1.50
T110_Gene2053	627	hypothetical protein	-
T110_Gene678	426	hypothetical protein	-
T110_Gene1658	266	hypothetical protein	-
T110_Gene261	247	hypothetical protein	-
T110_Gene2428	184	hypothetical protein	-
T110_Gene1741	124	hypothetical protein	-
T110_Gene1076	374	hypothetical protein	-
T110_Gene852	253	hypothetical protein	-
T110_Gene249	247	hypothetical protein	-
T110_Gene2383	276	hypothetical protein	-
T110_Gene533	361	hypothetical protein	-
T110_Gene2400	46	hypothetical protein	-
T110_Gene1218	171	hypothetical protein	-
T110_Gene524	113	hypothetical protein	-
T110_Gene523	106	hypothetical protein	-
T110_Gene1782	223	hypothetical protein	-
T110_Gene1787	137	hypothetical protein	-
T110_Gene814	345	hypothetical protein	-
T110_Gene1613	651	hypothetical protein	-
T110_Gene2040	267	hypothetical protein	-
T110_Gene2039	275	hypothetical protein	-
T110_Gene760	634	hypothetical protein	-
T110_Gene544	450	hypothetical protein	-
T110_Gene151	431	hypothetical protein	-
T110_Gene1608	242	hypothetical protein	-
T110_Gene2291	97	hypothetical protein	-
T110_Gene2290	1068	hypothetical protein	-
T110_Gene2287	398	hypothetical protein	-
T110_Gene2286	1498	hypothetical protein	-
T110_Gene642	756	hypothetical protein	-
T110_Gene933	150	hypothetical protein	-
T110_Gene1648	282	hypothetical protein	-
T110_Gene256	212	hypothetical protein	-
T110_Gene2393	300	hypothetical protein	-
T110_Gene798	152	hypothetical protein	-
T110_Gene257	644	hypothetical protein	-
T110_Gene908	466	hypothetical protein	-
T110_Gene2303	653	hypothetical protein	-
T110_Gene2302	154	hypothetical protein	-
T110_Gene2301	106	hypothetical protein	-
T110_Gene2382	368	hypothetical protein	-
T110_Gene2300	860	hypothetical protein	-
T110_Gene872	291	hypothetical protein	-
T110_Gene1129	241	hypothetical protein	-
T110_Gene120	343	hypothetical protein	-
T110_Gene868	341	hypothetical protein	-
T110_Gene2292	298	hypothetical protein	-
T110_Gene1649	296	hypothetical protein	-
T110_Gene1650	417	hypothetical protein	-
T110_Gene516	309	hypothetical protein	-
T110_Gene1904	296	hypothetical protein	-
T110_Gene526	117	hypothetical protein	-
T110_Gene525	388	hypothetical protein	-
T110_Gene2106	207	hypothetical protein	3.2.2.-
T110_Gene2404	250	hypothetical protein	-
T110_Gene1126	491	hypothetical protein	-
T110_Gene262	952	hypothetical protein	-
T110_Gene1659	135	hypothetical protein	-
T110_Gene895	183	hypothetical protein	-
T110_Gene2261	289	hypothetical protein	-
T110_Gene272	243	hypothetical protein	-
T110_Gene2017	178	hypothetical protein	-
T110_Gene2018	337	hypothetical protein	-
T110_Gene896	723	hypothetical protein	-
T110_Gene1151	552	hypothetical protein	-
T110_Gene1903	352	hypothetical protein	-
T110_Gene2450	157	hypothetical protein	-
T110_Gene1504	273	hypothetical protein	-
T110_Gene1502	155	hypothetical protein	-
T110_Gene1043	746	hypothetical protein	-
T110_Gene962	325	hypothetical protein	-
T110_Gene2048	485	hypothetical protein	-
T110_Gene195	580	hypothetical protein	-
T110_Gene194	244	hypothetical protein	-
T110_Gene1127	866	hypothetical protein	-
T110_Gene2474	80	hypothetical protein	-
T110_Gene934	158	hypothetical protein	-
T110_Gene259	90	hypothetical protein	-
T110_Gene2004	454	hypothetical protein	-
T110_Gene871	151	hypothetical protein	-
T110_Gene2374	484	hypothetical protein	-
T110_Gene95	207	hypothetical protein	-
T110_Gene258	148	hypothetical protein	-
T110_Gene2448	120	hypothetical protein	-
T110_Gene2473	427	hypothetical protein	-
T110_Gene511	126	hypothetical protein	-
T110_Gene2325	341	hypothetical protein	-
T110_Gene212	483	hypothetical protein	2.7.1.5
T110_Gene911	206	hypothetical protein	-
T110_Gene1780	243	hypothetical protein	-
T110_Gene1767	511	hypothetical protein	-
T110_Gene1766	331	hypothetical protein	-
T110_Gene1765	204	hypothetical protein	-
T110_Gene1764	177	hypothetical protein	-
T110_Gene1763	110	hypothetical protein	-
T110_Gene1759	193	hypothetical protein	-
T110_Gene309	123	hypothetical protein	-
T110_Gene2281	98	hypothetical protein	-
T110_Gene538	234	hypothetical protein	-
T110_Gene215	104	hypothetical protein	-
T110_Gene1050	106	hypothetical protein	-
T110_Gene891	137	hypothetical protein	-
T110_Gene1026	84	hypothetical protein	-
T110_Gene1025	100	hypothetical protein	-
T110_Gene1629	189	hypothetical protein	-
T110_Gene273	83	hypothetical protein	-
T110_Gene536	246	hypothetical protein	-
T110_Gene209	299	hypothetical protein	-
T110_Gene217	246	IclR family transcriptional regulator	-
T110_Gene94	677	immunity protein, putative	-
T110_Gene148	512	IS3 family transposase	-
T110_Gene884	93	IS3 family transposase orfA	-
T110_Gene2413	209	keto-hydroxyglutarate-aldolase/keto-deoxy-phosphogluconate aldolase	-
T110_Gene216	383	L-1,2-propanediol oxidoreductase	1.1.1.77
T110_Gene110	253	lactose phosphotransferase system repressor	-
T110_Gene1989	417	lactose/galactose transporter	-
T110_Gene1768	425	large terminase	-
T110_Gene1670	267	licD1 protein	-
T110_Gene1675	281	licD3 protein	-
T110_Gene1756	187	lipoprotein NlpD fragment	-
T110_Gene213	420	L-rhamnose isomerase	5.3.1.14
T110_Gene535	370	L-seryl-tRNA selenocysteine synthase	-
T110_Gene288	212	LuxR family DNA-binding response regulator	-
T110_Gene677	238	LytTr DNA-binding domain-containing protein	-
T110_Gene894	239	LytTr family DNA-binding response regulator	-
T110_Gene520	236	LytTr family DNA-binding response regulator	-
T110_Gene870	433	major facilitator family transporter	-
T110_Gene942	144	major tail shaft protein	-
T110_Gene1022	441	maltose-6-phosphate glucosidase	-
T110_Gene456	276	manganese-containing catalase	-
T110_Gene1581	360	mannonate dehydratase	4.2.1.8
T110_Gene909	303	membrane-bound transcriptional regulator LytR	-
T110_Gene1673	458	null	-
T110_Gene119	320	null	-
T110_Gene679	2416	null	-
T110_Gene153	179	null	-
T110_Gene1150	336	null	-
T110_Gene1579	837	null	-
T110_Gene2276	429	null	-
T110_Gene1238	298	null	-
T110_Gene461	175	PAP2 family protein	-
T110_Gene1666	377	penicillin-binding protein, putative	-
T110_Gene1941	1582	pepdidoglycan bound protein	-
T110_Gene910	463	peptidoglycan N-acetylglucosamine deacetylase A	-
T110_Gene1156	185	peripheral-type benzodiazepine receptor and related proteins	-
T110_Gene2308	434	permease, putative	-
T110_Gene1790	387	phage integrase family integrase/recombinase	-
T110_Gene888	182	phage integrase family site specific recombinase	-
T110_Gene946	889	phage protein	-
T110_Gene907	168	phosphinothricin acetyltransferase	-
T110_Gene1311	275	phosphomethylpyrimidine kinase	-
T110_Gene903	257	phosphonate ABC transporter ATP-binding	3.6.3.28
T110_Gene904	264	phosphonate ABC transporter permease	-
T110_Gene905	265	phosphonate ABC transporter, inner membrane subunit	-
T110_Gene906	272	phosphotransferase domain-containing protein	-
T110_Gene2038	1003	polysaccharide lyase family protein 8	-
T110_Gene2316	219	predicted beta-phosphoglucomutase	5.4.2.6
T110_Gene2277	536	predicted xylosidase/arabinosidase	3.2.1.37
T110_Gene252	1564	PREDICTED: similar to copper-transporting ATPase	-
T110_Gene932	374	prophage lambdaba04, site-specific recombinase phage integrase family protein protein	-
T110_Gene940	112	protein gp10	-
T110_Gene945	201	protein gp15	-
T110_Gene948	341	protein gp18	-
T110_Gene949	342	protein gp19	-
T110_Gene938	131	protein gp8	-
T110_Gene939	120	protein gp9	-
T110_Gene1021	534	PTS system, arbutin-like IIBC component	-
T110_Gene532	436	PTS system, cellobiose-specific IIC component	-
T110_Gene897	435	PTS system, cellobiose-specific IIC component	-
T110_Gene797	465	PTS system, fructose family, IIBC component	-
T110_Gene2436	134	PTS system, IIA component	-
T110_Gene2045	149	PTS system, IIA component	-
T110_Gene804	158	PTS system, IIB component	-
T110_Gene2044	108	PTS system, IIB component	-
T110_Gene197	268	PTS system, IIC component	-
T110_Gene805	301	PTS system, IIC component	-
T110_Gene2043	361	PTS system, IIC component	-
T110_Gene1503	257	PTS system, IIC component	-
T110_Gene806	271	PTS system, IID component	-
T110_Gene111	105	PTS system, lactose-specific IIA component	-
T110_Gene112	570	PTS system, lactose-specific IIBC component	2.7.1.69
T110_Gene2041	321	PTS system, mannose-specific IIAB component	-
T110_Gene196	324	PTS system, mannose-specific IIAB component	-
T110_Gene2047	142	PTS system, nitrogen regulatory component IIA, putative	-
T110_Gene881	480	PTS system, sucrose-specific IIBC component	-
T110_Gene218	334	putative 2-dehydro-3-deoxygluconokinase	-
T110_Gene458	296	putative ABC sugar transporter (permease)	-
T110_Gene149	204	putative accessory gene regulator protein	3.4.-.-
T110_Gene1220	398	putative aminotransferase	-
T110_Gene211	313	putative araC-family transcriptional regulatory protein	-
T110_Gene1668	457	putative capsular polysaccharide transporter protein	-
T110_Gene899	287	putative esterase	-
T110_Gene2050	396	putative glucuronyl hydrolase	-
T110_Gene1157	524	putative glycosyl hydrolase	-
T110_Gene1505	284	putative phosphosugar-binding protein	-
T110_Gene198	285	putative PTS system protein	-
T110_Gene875	237	putative secreted protein	-
T110_Gene893	441	putative sensor histidine kinase ComD	-
T110_Gene795	245	putative transcriptional regulator	-
T110_Gene885	292	putative transposase	-
T110_Gene2389	321	quinone oxidoreductase	-
T110_Gene214	273	rhamnulose-1-phosphate aldolase	4.1.2.19
T110_Gene898	313	ROK family protein	-
T110_Gene1222	255	RpiR family transcriptional regulator	-
T110_Gene2203	392	secreted 45 kd protein	-
T110_Gene913	466	sensor histidine kinase	-
T110_Gene2026	446	sensor histidine kinase BlpH, putative	-
T110_Gene289	368	sensor histidine kinase, putative	-
T110_Gene255	422	serine/threonine transporter SstT	-
T110_Gene1506	909	sigma-54 dependent transcriptional regulator	-
T110_Gene889	356	site-specific tyrosine recombinase XerS	-
T110_Gene864	279	sortase family protein	-
T110_Gene874	388	staphopain	3.4.22.48
T110_Gene883	321	sucrose operon repressor	-
T110_Gene882	484	sucrose-6-phosphate hydrolase	-
T110_Gene2274	271	sugar ABC transporter, permease protein, putative	-
T110_Gene801	388	sugar isomerase domain-containing protein	-
T110_Gene117	326	tagatose 1,6-diphosphate aldolase	4.1.2.40
T110_Gene802	326	tagatose 1,6-diphosphate aldolase	4.1.2.40
T110_Gene116	310	tagatose-6-phosphate kinase	2.7.1.144
T110_Gene803	309	tagatose-6-phosphate kinase	2.7.1.144
T110_Gene1313	209	thiamine monophosphate synthase, ThiE	2.5.1.3
T110_Gene1661	227	thiJ/pfpI family protein	-
T110_Gene1758	907	TP901 family tail tape measure protein	-
T110_Gene1612	493	transcriptional activator, putative	-
T110_Gene1023	254	transcriptional regulator	-
T110_Gene2441	144	transcriptional regulator SlyA	-
T110_Gene1943	409	transposase	-
T110_Gene887	396	transposase	-
T110_Gene263	248	tRNA pseudouridine synthase A	5.4.99.12
T110_Gene1838	407	type II DNA modification methyltransferase Spn5252IP	-
T110_Gene680	443	UBA/THIF-type NAD/FAD binding protein	-
T110_Gene787	263	UDP-glucose 4-epimerase	-
T110_Gene794	388	UDP-glucose 6-dehydrogenase	1.1.1.22
T110_Gene1153	452	UDP-N-acetylmuramoylalanyl-D-glutamyl-2, 6-diaminopimelate-D-alanyl-D-alanyl ligase	-
T110_Gene1647	646	Uncharacterized ORF; Putative beta-glucuronidase with a predicted role in polysaccharide degradation; the predicted pseudogene AN10383 and predicted ORF AN3200 occupy overlapping chromosomal locations in version 4 of the A. nidulans annotation	-
T110_Gene2279	444	xylose isomerase	5.3.1.5
T110_Gene2280	376	xylose repressor-like protein	-
T110_Gene2272	509	xylulose kinase	-
