# Supplementary material for: Comparative genome analysis reveals key genetic factors associated with probiotic property in Enterococcus faecium strains
Source: BMC Genomics. 2018 Sep 4;19:652. doi: 10.1186/s12864-018-5043-9 (PMC6122445; doi:10.1186/s12864-018-5043-9)
Supplement: Supplementary file 4 — Detailed information on the unique genes present in the strains under study. (XLSX 29 kb) [file 12864_2018_5043_MOESM4_ESM.xlsx]

## Sheet: 6E6
Enterococcus faecium 6E6 Unique Genes
Gene Name	Length	Product	EC Numbers
6E6_Gene2654	179	Cro/CI family transcriptional regulator protein	-
6E6_Gene745	759	hypothetical protein	-
6E6_Gene2566	597	hypothetical protein	-
6E6_Gene2711	160	hypothetical protein	-
6E6_Gene741	137	hypothetical protein GBAA3829	-
6E6_Gene2244	383	IS30 transposase	-
6E6_Gene2706	562	null	-
6E6_Gene937	374	prophage lambdaba04, site-specific recombinase phage integrase family protein protein	-
6E6_Gene2603	394	putative transcriptional regulator	-
6E6_Gene744	656	Uncharacterized ORF; Putative helicase; fungal-specific (no human or murine homolog)	-

## Sheet: 17OM39
Enterococcus faecium 17OM39 Unique Genes
Gene Name	Length	Product	EC Numbers
17OM39_Gene2458	1661	conserved hypothetical protein	-
17OM39_Gene2152	538	Fusarium graminearum hypothetical protein similar to XynA (translation) (538 aa)	-
17OM39_Gene1759	303	PTS system mannose/fructose/sorbose family IID subunit	-
17OM39_Gene1760	267	PTS system, mannose-specific IIC component	-
17OM39_Gene2499	259	putative transposase	-
17OM39_Gene2406	392	secreted 45 kd protein	-

## Sheet: 64_3
Enterococcus faecium 64/3 Unique Genes
Gene Name	Length	Product	EC Numbers
64/3_Gene541	891	BigG family transcription antiterminator	-
64/3_Gene1985	409	capsular polysaccharide biosynthesis protein Cps4F	-
64/3_Gene1987	369	capsular polysaccharide synthesis enzyme Cap5F	-
64/3_Gene1986	342	capsular polysaccharide synthesis enzyme Cap8E	-
64/3_Gene2074	233	conserved	-
64/3_Gene2377	130	DNA-binding protein	-
64/3_Gene2274	376	hexosyltransferase	-
64/3_Gene2091	394	HK97 family phage major capsid protein	-
64/3_Gene2269	416	HK97 family phage portal protein	-
64/3_Gene2344	201	HK97 family phage prohead protease	-
64/3_Gene66	155	hypothetical protein	-
64/3_Gene2393	74	hypothetical protein	-
64/3_Gene542	234	hypothetical protein	-
64/3_Gene54	131	hypothetical protein	-
64/3_Gene65	147	hypothetical protein	-
64/3_Gene2258	476	hypothetical protein	-
64/3_Gene2374	63	hypothetical protein	-
64/3_Gene89	546	hypothetical protein	-
64/3_Gene2388	306	hypothetical protein	-
64/3_Gene2277	372	lipopolysaccharide biosynthesis protein	-
64/3_Gene2272	387	phage integrase family integrase/recombinase	-
64/3_Gene2094	1509	phi PVL ORF 15 and 16-like protein	-
64/3_Gene2348	142	prophage LambdaBa01, repressor protein, putative	-
64/3_Gene2095	272	protein gp17	-
64/3_Gene2096	341	protein gp18	-
64/3_Gene2097	342	protein gp19	-
64/3_Gene546	139	PTS system, IIA component	-
64/3_Gene545	165	PTS system, IIB component	-
64/3_Gene544	268	PTS system, IIC component	-
64/3_Gene543	275	PTS system, IID component	-
64/3_Gene2378	222	putative exported phage-related protein	-
64/3_Gene2090	579	putative phage terminase, large subunit	-
64/3_Gene1984	263	UDP-glucose 4-epimerase	-
64/3_Gene2284	532	UDP-glucose-4-epimerase CpsY	2.7.-.-
64/3_Gene1988	374	UDP-N-acetylglucosamine 2-epimerase	-
64/3_Gene220	928	von Willebrand factor type A/Cna B-type domain-containing protein	-

## Sheet: ATCC700221
Enterococcus faecium ATCC700221 Unique Genes
Gene Name	Length	Product	EC Numbers
ATCC700221_Gene1830	367	aminotransferase-like protein	-
ATCC700221_Gene811	316	capsular polysaccharide biosynthsis protein	-
ATCC700221_Gene1621	211	cell filamentation protein FIC	-
ATCC700221_Gene1604	271	Chlre3	-
ATCC700221_Gene2263	121	conserved	-
ATCC700221_Gene518	407	DNA-cytosine methyltransferase	-
ATCC700221_Gene2371	153	D-Tyr-tRNA(Tyr) deacylase family protein	-
ATCC700221_Gene1829	200	galactosyltransferase	-
ATCC700221_Gene1828	363	galacturonosyl transferase	-
ATCC700221_Gene1859	481	glycosy hydrolase family protein	-
ATCC700221_Gene808	319	glycosyl transferase family protein	-
ATCC700221_Gene807	328	glycosyl transferase family protein	-
ATCC700221_Gene1826	696	glycosyl transferase family protein	-
ATCC700221_Gene1825	1193	glycosyltransferase/CDP-glycerol:poly(glycerophosphate) glycerophosphotransferase	-
ATCC700221_Gene1284	203	guanylate kinase	2.7.4.8
ATCC700221_Gene1831	228	HAD family hydrolase	-
ATCC700221_Gene2835	95	hypothetical protein	-
ATCC700221_Gene2739	46	hypothetical protein	-
ATCC700221_Gene1636	276	hypothetical protein	-
ATCC700221_Gene2805	137	hypothetical protein	-
ATCC700221_Gene1638	267	hypothetical protein	-
ATCC700221_Gene1832	342	hypothetical protein	-
ATCC700221_Gene2804	141	hypothetical protein	-
ATCC700221_Gene1643	100	hypothetical protein	-
ATCC700221_Gene1481	1215	hypothetical protein	-
ATCC700221_Gene140	237	hypothetical protein	-
ATCC700221_Gene1030	504	hypothetical protein	-
ATCC700221_Gene2498	205	hypothetical protein	2.7.4.8
ATCC700221_Gene1634	134	hypothetical protein	-
ATCC700221_Gene2281	324	hypothetical protein	-
ATCC700221_Gene2810	183	hypothetical protein	-
ATCC700221_Gene2282	224	hypothetical protein	-
ATCC700221_Gene2269	511	hypothetical protein	-
ATCC700221_Gene2268	331	hypothetical protein	-
ATCC700221_Gene2267	204	hypothetical protein	-
ATCC700221_Gene2264	110	hypothetical protein	-
ATCC700221_Gene1637	297	hypothetical protein	-
ATCC700221_Gene1640	306	hypothetical protein	-
ATCC700221_Gene2786	364	hypothetical protein	-
ATCC700221_Gene1645	390	integrase	-
ATCC700221_Gene2762	190	integrative genetic element Gsu5, resolvase	-
ATCC700221_Gene2270	425	large terminase	-
ATCC700221_Gene804	281	licD3 protein	-
ATCC700221_Gene2480	328	L-lactate dehydrogenase	1.1.1.27
ATCC700221_Gene2736	399	M24/M37 family peptidase	-
ATCC700221_Gene520	154	patch repair protein	-
ATCC700221_Gene1072	234	phosphoribosylformylglycinamidine synthase I	6.3.5.3
ATCC700221_Gene1594	512	plasmid replication protein, (pxo2-38)	-
ATCC700221_Gene1578	225	putative phage tail protein	-
ATCC700221_Gene519	495	putative type II restriction endonuclease	-
ATCC700221_Gene2090	242	repressor-like protein	-
ATCC700221_Gene1518	116	ribosome-binding factor A	-
ATCC700221_Gene2271	146	small terminase	-
ATCC700221_Gene1595	253	sporulation initiation inhibitor protein Soj	-
ATCC700221_Gene1435	296	sugar ABC transporter, permease protein	-
ATCC700221_Gene2260	907	TP901 family tail tape measure protein	-
ATCC700221_Gene1140	261	transposase for insertion sequence IS1661	-

## Sheet: Aus0004
Enterococcus faecium Aus0004 Unique Genes
Gene Name	Length	Product	EC Numbers
Aus0004_Gene1793	339	2-keto-3-deoxygluconate kinase	-
Aus0004_Gene264	213	amino acid ABC transporter, ATP-binding protein, putative	-
Aus0004_Gene1489	242	ATP-dependent Clp protease, proteolytic subunit ClpP, putative	-
Aus0004_Gene1806	375	capsular polysaccharide biosynthesis protein	-
Aus0004_Gene268	271	Chlre3	-
Aus0004_Gene1797	553	cytidyltransferase-like protein	-
Aus0004_Gene54	162	dihydrofolate reductase	-
Aus0004_Gene1496	421	DNA methylase	-
Aus0004_Gene2724	130	DNA-binding protein	-
Aus0004_Gene1495	361	DNA-cytosine methyltransferase	-
Aus0004_Gene1505	662	family A DNA-dependent DNA polymerase	-
Aus0004_Gene43	467	FtsK/SpoIIIE family protein	-
Aus0004_Gene1480	430	glycosy hydrolase family protein	-
Aus0004_Gene1808	277	glycosyl transferase domain-containing protein	-
Aus0004_Gene1804	696	glycosyl transferase family protein	-
Aus0004_Gene1507	152	glyoxalase	-
Aus0004_Gene1807	374	hexosyltransferase; glycosyltransferase	-
Aus0004_Gene1488	405	HK97 family major capsid protein	-
Aus0004_Gene1490	444	HK97 family portal protein , putative	-
Aus0004_Gene1796	540	HMGL-like family protein	-
Aus0004_Gene1479	141	holin	-
Aus0004_Gene1492	183	hypothetical protein	-
Aus0004_Gene1483	269	hypothetical protein	-
Aus0004_Gene1502	70	hypothetical protein	-
Aus0004_Gene2783	144	hypothetical protein	-
Aus0004_Gene1501	139	hypothetical protein	-
Aus0004_Gene2799	74	hypothetical protein	-
Aus0004_Gene1498	193	hypothetical protein	-
Aus0004_Gene1504	190	hypothetical protein	-
Aus0004_Gene1503	379	hypothetical protein	-
Aus0004_Gene2848	108	hypothetical protein	-
Aus0004_Gene2801	74	hypothetical protein	-
Aus0004_Gene2684	185	hypothetical protein	-
Aus0004_Gene2792	76	hypothetical protein	-
Aus0004_Gene1506	208	hypothetical protein	-
Aus0004_Gene2182	147	hypothetical protein	-
Aus0004_Gene2702	198	hypothetical protein	-
Aus0004_Gene265	722	hypothetical protein	-
Aus0004_Gene2819	324	hypothetical protein	-
Aus0004_Gene58	66	hypothetical protein	-
Aus0004_Gene57	160	hypothetical protein	-
Aus0004_Gene51	320	hypothetical protein	-
Aus0004_Gene49	675	hypothetical protein	-
Aus0004_Gene2743	145	hypothetical protein	-
Aus0004_Gene47	212	hypothetical protein	-
Aus0004_Gene46	166	hypothetical protein	-
Aus0004_Gene45	259	hypothetical protein	-
Aus0004_Gene42	257	hypothetical protein	-
Aus0004_Gene41	125	hypothetical protein	-
Aus0004_Gene40	104	hypothetical protein	-
Aus0004_Gene2636	597	hypothetical protein	-
Aus0004_Gene38	729	hypothetical protein	-
Aus0004_Gene2795	69	hypothetical protein	-
Aus0004_Gene2778	93	hypothetical protein	-
Aus0004_Gene59	397	integrase-like protein	-
Aus0004_Gene1468	116	IS66 family Orf2	-
Aus0004_Gene1473	450	macrolide-efflux transmembrane protein	-
Aus0004_Gene1976	952	membrane protein, putative, (pxo2-14)	-
Aus0004_Gene50	340	NLP/P60 family lipoprotein	-
Aus0004_Gene1979	387	phage integrase family integrase/recombinase	-
Aus0004_Gene1474	518	phage integrase family site specific recombinase	-
Aus0004_Gene1475	138	phage integrase family site specific recombinase	-
Aus0004_Gene1476	519	phage integrase family site specific recombinase	-
Aus0004_Gene1482	544	phage minor structural protein	-
Aus0004_Gene1484	889	phage protein	-
Aus0004_Gene1500	757	phage/plasmid DNA primase, putative	-
Aus0004_Gene2165	1509	phi PVL ORF 15 and 16-like protein	-
Aus0004_Gene1486	200	phi13 family phage major tail protein	-
Aus0004_Gene1466	419	PREDICTED: uncharacterized protein y4hP-like, partial	-
Aus0004_Gene1805	331	putative glycosyltransferase	-
Aus0004_Gene1798	474	putative polysaccharide transporter	-
Aus0004_Gene2638	394	putative transcriptional regulator	-
Aus0004_Gene1469	243	rRNA methylase	-
Aus0004_Gene1497	386	S-adenosylmethionine synthetase	2.5.1.6
Aus0004_Gene1499	513	SNF2 family helicase	-
Aus0004_Gene1470	212	streptogramin A acetyltransferase	-
Aus0004_Gene1491	535	terminase, large subunit, putative	-
Aus0004_Gene2256	439	transposase	-
Aus0004_Gene1494	231	virulence-related protein	-

## Sheet: Aus0085
Enterococcus faecium Aus0085 Unique Genes
Gene Name	Length	Product	EC Numbers
Aus0085_Gene721	154	acetyltransferase	-
Aus0085_Gene2987	392	alcohol dehydrogenase, iron-containing	-
Aus0085_Gene732	542	cassette chromosome recombinase B	-
Aus0085_Gene3001	536	conserved	-
Aus0085_Gene702	143	conserved hypothetical protein	-
Aus0085_Gene2067	176	dTDP-4-dehydrorhamnose 3,5 epimerase (rfbC-1)	-
Aus0085_Gene2985	349	Gfo/Idh/MocA family oxidoreductase	-
Aus0085_Gene2548	449	glucose-6-phosphate isomerase	5.3.1.9
Aus0085_Gene2076	341	glycosyl transferase	-
Aus0085_Gene2923	643	group II intron reverse transcriptase/maturase, (pxo1-23)	-
Aus0085_Gene2073	191	HAD superfamily hydrolase	-
Aus0085_Gene2999	278	hypothetical protein	-
Aus0085_Gene2605	137	hypothetical protein	-
Aus0085_Gene729	344	hypothetical protein	-
Aus0085_Gene2998	299	hypothetical protein	-
Aus0085_Gene791	130	hypothetical protein	-
Aus0085_Gene722	72	hypothetical protein	-
Aus0085_Gene2988	488	hypothetical protein	1.2.1.27, 1.2.1.18
Aus0085_Gene2990	273	hypothetical protein	-
Aus0085_Gene2991	638	hypothetical protein	-
Aus0085_Gene2596	759	hypothetical protein	-
Aus0085_Gene552	160	hypothetical protein	-
Aus0085_Gene2607	331	hypothetical protein	-
Aus0085_Gene718	72	hypothetical protein	-
Aus0085_Gene707	807	hypothetical protein	-
Aus0085_Gene2079	406	hypothetical protein	-
Aus0085_Gene2070	247	hypothetical protein	-
Aus0085_Gene2072	527	hypothetical protein	-
Aus0085_Gene2071	126	hypothetical protein	-
Aus0085_Gene712	284	hypothetical protein	-
Aus0085_Gene2996	399	IS1294 transposase	-
Aus0085_Gene792	370	IS605 family transposase	-
Aus0085_Gene2083	324	kinase related to galactokinase and mevalonate kinase	-
Aus0085_Gene2993	343	LacI family transcription regulator	-
Aus0085_Gene2069	479	lipopolysaccharide biosynthesis protein	-
Aus0085_Gene2986	337	myo-inositol 2-dehydrogenase	1.1.1.18
Aus0085_Gene2992	338	myo-inositol catabolism protein IolC	2.7.1.92
Aus0085_Gene2984	297	myo-inositol catabolism protein IolE	4.2.1.44
Aus0085_Gene713	551	Na/Pi-cotransporter family protein	-
Aus0085_Gene2081	345	nucleoside-diphosphate-sugar epimerase ( UDP-glucose 4-epimerase)	-
Aus0085_Gene2060	980	null	-
Aus0085_Gene2997	329	ornithine cyclodeaminase family protein	-
Aus0085_Gene2936	296	patatin	-
Aus0085_Gene2608	386	phage integrase family site specific recombinase	-
Aus0085_Gene2048	208	phiRv2 prophage protein	-
Aus0085_Gene714	291	phosphate ABC transporter, phosphate-binding protein	-
Aus0085_Gene2082	201	phosphoheptose isomerase	5.3.1.28
Aus0085_Gene555	374	prophage lambdaba04, site-specific recombinase phage integrase family protein protein	-
Aus0085_Gene2982	104	pts system, cellobiose-specific IIB component	-
Aus0085_Gene720	173	putative acetyltransferase	-
Aus0085_Gene2983	529	putative symporter YidK	-
Aus0085_Gene2078	143	serine acetyltransferase-related protein	-
Aus0085_Gene717	150	single-strand binding protein	-
Aus0085_Gene2046	535	terminase, large subunit, putative	-
Aus0085_Gene3002	333	transposase	-
Aus0085_Gene2080	313	UDP-N-acetyl-D-mannosaminuronic acid transferase	-
Aus0085_Gene2598	690	unnamed protein product	-

## Sheet: DO
Enterococcus faecium DO Unique Genes
Gene Name	Length	Product	EC Numbers
DO_Gene1717	336	capsular polysaccharide biosynthesis protein I	-
DO_Gene1714	189	dTDP-4-dehydrorhamnose 3,5-epimerase	-
DO_Gene793	331	dTDP-glucose 4,6-dehydratase RMLB	4.2.1.46
DO_Gene1704	444	HK97 family portal protein , putative	-
DO_Gene2475	465	hypothetical protein	-
DO_Gene1223	135	hypothetical protein	-
DO_Gene2592	66	hypothetical protein	-
DO_Gene1710	318	hypothetical protein	-
DO_Gene1786	211	hypothetical protein	-
DO_Gene1715	445	hypothetical protein	-
DO_Gene248	271	hypothetical protein	-
DO_Gene1695	487	ISBma2, transposase	-
DO_Gene2438	724	null	-
DO_Gene2417	609	Os01g0283000	-
DO_Gene46	228	phosphoglycerate mutase	5.4.2.1
DO_Gene2457	484	polysaccharide biosynthesis protein, putative	-
DO_Gene2434	316	putative fucosyl transferase	-
DO_Gene2441	394	putative transcriptional regulator	-
DO_Gene242	189	putative transposase	-
DO_Gene1813	379	succinyl-diaminopimelate desuccinylase	-
DO_Gene2447	467	sugar transferase, WcaJ	-
DO_Gene1696	489	transposase for IS1668	-
DO_Gene1719	388	UDP-glucose 6-dehydrogenase	-
DO_Gene1718	313	UDP-N-acetyl-D-mannosaminuronic acid transferase	-

## Sheet: E39
Enterococcus faecium E39 Unique Genes
Gene Name	Length	Product	EC Numbers
E39_Gene2486	213	2-dehydro-3-deoxyphosphogluconate aldolase/4-hydroxy-2-oxoglutarate aldolase	-
E39_Gene2352	423	allantoate amidohydrolase	-
E39_Gene267	382	DgoA protein	-
E39_Gene2350	530	fused maltose and glucose-specific PTS enzyme IIBC components	2.7.1.69
E39_Gene797	319	glycosyl transferase family protein	-
E39_Gene2444	434	group II intron, maturase	-
E39_Gene261	596	hypothetical protein	-
E39_Gene2524	152	hypothetical protein	-
E39_Gene263	686	hypothetical protein	-
E39_Gene264	155	hypothetical protein	-
E39_Gene275	237	hypothetical protein	-
E39_Gene801	127	hypothetical protein	-
E39_Gene796	337	hypothetical protein	-
E39_Gene1710	78	hypothetical protein	-
E39_Gene256	63	hypothetical protein	-
E39_Gene799	476	hypothetical protein	-
E39_Gene2517	195	hypothetical protein	-
E39_Gene2445	469	hypothetical protein	-
E39_Gene2183	390	integrase	-
E39_Gene255	463	major facilitator family transporter	-
E39_Gene2359	952	membrane protein, putative, (pxo2-14)	-
E39_Gene269	381	permease, putative	-
E39_Gene271	307	PfkB family kinase	-
E39_Gene257	420	plasmid recombination enzyme	-
E39_Gene266	419	PTS galactitol-specific enzyme IIC component	-
E39_Gene272	465	PTS system, fructose family, IIBC component	-
E39_Gene2351	676	PTS system, glucose-specific, IIABC component	-
E39_Gene265	95	putative PTS system IIB component	-
E39_Gene270	245	putative transcriptional regulator	-
E39_Gene273	326	tagatose 1,6-diphosphate aldolase	4.1.2.40
E39_Gene798	389	trancated TagF	-
E39_Gene2472	254	transcriptional regulator	-
E39_Gene800	439	transposase	-
E39_Gene258	264	truncated replication protein for pUB110 plasmid	-
E39_Gene260	1022	type I restriction enzyme HsdR, putative	-

## Sheet: NRRLB2354
Enterococcus faecium NRRL B-2354 Unique Genes
Gene Name	Length	Product	EC Numbers
NRRL_B-2354_Gene1188	477	beta-glucosidase	-
NRRL_B-2354_Gene739	375	capsular polysaccharide biosynthesis protein	-
NRRL_B-2354_Gene1187	476	cryptic 6-phospho-beta-glucosidase	-
NRRL_B-2354_Gene1184	467	dihydrolipoamide dehydrogenase	-
NRRL_B-2354_Gene2300	411	DNA methylase	-
NRRL_B-2354_Gene479	225	DNA repair protein RadC	-
NRRL_B-2354_Gene1181	373	glycerate kinase	-
NRRL_B-2354_Gene2330	330	glycosyl transferase, group 2 family protein	-
NRRL_B-2354_Gene2319	244	glycosyltransferase	-
NRRL_B-2354_Gene481	1075	helicase/SNF2 domain-containing protein	-
NRRL_B-2354_Gene2402	137	hypothetical protein	-
NRRL_B-2354_Gene2405	114	hypothetical protein	-
NRRL_B-2354_Gene477	437	hypothetical protein	-
NRRL_B-2354_Gene2355	222	hypothetical protein	-
NRRL_B-2354_Gene1176	653	hypothetical protein	-
NRRL_B-2354_Gene1674	324	hypothetical protein	-
NRRL_B-2354_Gene1185	285	hypothetical protein	-
NRRL_B-2354_Gene2293	426	hypothetical protein	-
NRRL_B-2354_Gene740	476	hypothetical protein	-
NRRL_B-2354_Gene2348	310	hypothetical protein	-
NRRL_B-2354_Gene1183	687	hypothetical protein	-
NRRL_B-2354_Gene1177	546	hypothetical protein	-
NRRL_B-2354_Gene478	390	integrase	-
NRRL_B-2354_Gene2334	319	mannosyltransferase complex subunit	2.4.-.-
NRRL_B-2354_Gene2301	361	null	-
NRRL_B-2354_Gene2365	182	phage integrase family site specific recombinase	-
NRRL_B-2354_Gene480	518	phage integrase family site specific recombinase	-
NRRL_B-2354_Gene1396	301	prophage lambdaba03, site-specific recombinase phage integrase family protein protein	-
NRRL_B-2354_Gene1658	201	protein gp15	-
NRRL_B-2354_Gene1034	341	protein gp18	-
NRRL_B-2354_Gene1026	379	protein gp4	-
NRRL_B-2354_Gene2394	131	protein gp8	-
NRRL_B-2354_Gene1186	612	PTS system, beta-glucosides-specific IIABC components	-
NRRL_B-2354_Gene1182	353	putative carbohydrate diacid regulator	-
NRRL_B-2354_Gene2374	162	putative lipoprotein	-
NRRL_B-2354_Gene1180	419	putative permease protein	-
NRRL_B-2354_Gene1027	301	putative phage major capsid protein	-
NRRL_B-2354_Gene2306	358	putative polysaccharide polymerase protein	-
NRRL_B-2354_Gene1664	586	putative portal protein	-
NRRL_B-2354_Gene2361	196	putative scaffolding protein	-
NRRL_B-2354_Gene1665	443	putative terminase large subunit from bacteriophage A118	-
NRRL_B-2354_Gene2304	401	pyruvyltransferase (PMID 15173185)	2.-.-.-
NRRL_B-2354_Gene1009	107	transcriptional regulator SinR	-
NRRL_B-2354_Gene1178	575	twin-arginine translocation pathway signal sequence domain-containing protein	-
NRRL_B-2354_Gene482	683	type III restriction-modification system, Mod subunit	-
NRRL_B-2354_Gene483	1019	type III restriction-modification system, restriction endonuclease subunit	-

## Sheet: T110
Enterococcus faecium T110 Unique Genes
Gene Name	Length	Product	EC Numbers
T110_Gene1651	309	hypothetical protein	-
T110_Gene2377	380	hypothetical protein	-
T110_Gene311	508	hypothetical protein	-
T110_Gene1147	495	hypothetical protein	-
T110_Gene545	756	hypothetical protein	-
T110_Gene340	441	hypothetical protein	-
T110_Gene483	450	macrolide-efflux transmembrane protein	-
T110_Gene947	272	protein gp17	-
