# Supplementary material for: Comparative genome analysis reveals key genetic factors associated with probiotic property in Enterococcus faecium strains
Source: BMC Genomics. 2018 Sep 4;19:652. doi: 10.1186/s12864-018-5043-9 (PMC6122445; doi:10.1186/s12864-018-5043-9)
Supplement: Supplementary file 5 — Detailed information on genes present in genomic islands in all the strains. (XLSX 137 kb) [file 12864_2018_5043_MOESM5_ESM.xlsx]

## Sheet: 17OM39
Enterococcus faecium 17OM39
Genomic islands	Island start	Island end	Length	Gene start	Gene end	Strand	Product	Gene ID	External Annotations
Genomic Island 1	76376	99365	22989	77784	78470	-	Phosphoglycerate mutase (EC 5.4.2.1)
				78641	79222	-	Phage DNA invertase
				79355	80038	-	Ribose 5-phosphate isomerase A (EC 5.3.1.6)
				80357	80770	+	SSU ribosomal protein S12p (S23e)
				80854	81324	+	SSU ribosomal protein S7p (S5e)
				81418	83505	+	Translation elongation factor G
				83677	84864	+	Translation elongation factor Tu
				85269	85577	+	SSU ribosomal protein S10p (S20e)
				85608	86237	+	LSU ribosomal protein L3p (L3e)
				86265	86888	+	LSU ribosomal protein L4p (L1e)
				86888	87178	+	LSU ribosomal protein L23p (L23Ae)
				87217	88050	+	LSU ribosomal protein L2p (L8e)
				88093	88371	+	SSU ribosomal protein S19p (S15e)
				88394	88741	+	LSU ribosomal protein L22p (L17e)
				88755	89411	+	SSU ribosomal protein S3p (S3e)
				89414	89848	+	LSU ribosomal protein L16p (L10e)
				89838	90026	+	LSU ribosomal protein L29p (L35e)
				90051	90317	+	SSU ribosomal protein S17p (S11e)
				90375	90743	+	LSU ribosomal protein L14p (L23e)
				90780	91088	+	LSU ribosomal protein L24p (L26e)
				91116	91655	+	LSU ribosomal protein L5p (L11e)
				91674	91859	+	SSU ribosomal protein S14p (S29e) @ SSU ribosomal protein S14p (S29e), zinc-dependent
				91895	92293	+	SSU ribosomal protein S8p (S15Ae)
				92325	92861	+	LSU ribosomal protein L6p (L9e)
				93022	93378	+	LSU ribosomal protein L18p (L5e)
				93399	93899	+	SSU ribosomal protein S5p (S2e)
				93914	94093	+	LSU ribosomal protein L30p (L7e)
				94137	94577	+	LSU ribosomal protein L15p (L27Ae)
				94577	95872	+	Preprotein translocase secY subunit (TC 3.A.5.1.1)
				95934	96581	+	Adenylate kinase (EC 2.7.4.3)
				96772	96990	+	Translation initiation factor 1
				97023	97139	+	LSU ribosomal protein L36p
				97157	97522	+	SSU ribosomal protein S13p (S18e)
				97550	97939	+	SSU ribosomal protein S11p (S14e)
				98019	98957	+	DNA-directed RNA polymerase alpha subunit (EC 2.7.7.6)
				98985	99365	+	LSU ribosomal protein L17p
Genomic Island 2	1777807	1781255	3448	1777807	1779120	-	hypothetical protein, phage associated
				1779253	1779480	-	hypothetical protein
				1779499	1779783	-	hypothetical protein
				1779798	1779965	-	hypothetical protein
				1780078	1780344	-	hypothetical protein
				1780355	1780546	-	hypothetical protein
				1780836	1781255	+	Phage transcriptional regulator, Cro/CI family
Genomic Island 3	1817344	1823947	6603	1817344	1817967	+	site-specific recombinase, resolvase family
				1817960	1819312	+	hypothetical protein APECO1_2271
				1819314	1820237	+	hypothetical protein
				1820647	1821015	-	Death on curing protein, Doc toxin
				1821051	1821284	-	conserved hypothetical protein
				1821617	1822702	+	Integrase
				1822986	1823651	-	Integrase, superantigen-encoding pathogenicity islands SaPI
				1823642	1823770	-	hypothetical protein
				1823805	1823954	-	hypothetical protein
Genomic Island 4	2786088	2829888	43800	2786088	2786339	+	FIG00629842: hypothetical protein
				2786809	2787012	+	hypothetical protein
				2787920	2788216	+	FIG00630388: hypothetical protein
				2788218	2788640	+	FIG00629435: hypothetical protein
				2788656	2790251	+	FIG00627764: hypothetical protein
				2790263	2790598	+	FIG00628756: hypothetical protein
				2790744	2790938	+	FIG00628916: hypothetical protein
				2790951	2793323	+	FIG00630256: hypothetical protein
				2793384	2794844	+	LtrC-like protein
				2794852	2797059	+	DNA topoisomerase III (EC 5.99.1.2)
				2797075	2797224	+	hypothetical protein
				2797305	2797901	+	FIG00632027: hypothetical protein
				2797914	2798813	+	FIG00628337: hypothetical protein
				2798816	2799301	+	Single-stranded DNA-binding protein
				2799434	2799547	-	hypothetical protein
				2799667	2799927	+	FIG00629839: hypothetical protein
				2800372	2800578	+	FIG00630166: hypothetical protein
				2800578	2800829	+	FIG00627341: hypothetical protein
				2800845	2801282	+	FIG00627673: hypothetical protein
				2801718	2801888	+	FIG00630026: hypothetical protein
				2801938	2802300	-	Transcriptional regulator HxlR, formaldehyde assimilation
				2802424	2803539	+	S-(hydroxymethyl)glutathione dehydrogenase (EC 1.1.1.284)
				2803544	2804377	+	S-formylglutathione hydrolase (EC 3.1.2.12)
				2804452	2804712	-	hypothetical protein
				2805748	2806422	+	Uncharacterized zinc-type alcohol dehydrogenase-like protein ybdR
				2815519	2815821	+	FIG00631571: hypothetical protein
				2817190	2817342	+	hypothetical protein
				2817737	2818552	+	Methionine ABC transporter substrate-binding protein
				2818575	2819081	+	Peptide methionine sulfoxide reductase MsrA (EC 1.8.4.11)
				2819420	2819599	+	hypothetical protein
				2821003	2821134	+	phosphatase
				2821314	2821466	+	hypothetical protein
				2822359	2822538	+	hypothetical protein
				2822584	2823189	-	recombinase
				2823311	2823706	+	Transposase
				2823862	2823978	+	Mobile element protein
				2824224	2825195	+	Sucrose operon repressor ScrR, LacI family
				2825335	2826648	+	Multiple sugar ABC transporter, substrate-binding protein
				2826673	2827557	+	Multiple sugar ABC transporter, membrane-spanning permease protein MsmF
				2827554	2828402	+	Multiple sugar ABC transporter, membrane-spanning permease protein MsmG
				2828416	2829888	+	Sucrose-6-phosphate hydrolase (EC 3.2.1.B3)
Genomic Island 5	2821003	2825195	4192	2821003	2821134	+	phosphatase
				2821314	2821466	+	hypothetical protein
				2822359	2822538	+	hypothetical protein
				2822584	2823189	-	recombinase
				2823311	2823706	+	Transposase
				2823862	2823978	+	Mobile element protein
				2824224	2825195	+	Sucrose operon repressor ScrR, LacI family
Genomic Island 6	2838441	2865796	27355	2840273	2840404	-	hypothetical protein
				2840424	2840558	-	hypothetical protein
				2841067	2841336	+	hypothetical protein
				2841337	2841609	+	hypothetical protein
				2841914	2842030	+	hypothetical protein
				2842027	2842956	+	hypothetical protein
				2844446	2845408	-	Sucrose operon repressor ScrR, LacI family
				2845410	2846849	-	Sucrose-6-phosphate hydrolase (EC 3.2.1.B3)
				2847034	2848980	+	PTS system, sucrose-specific IIB component (EC 2.7.1.69) / PTS system, sucrose-specific IIC componen
				2851109	2851345	+	Prevent host death protein, Phd antitoxin
				2851355	2851780	+	Death on curing protein, Doc toxin
				2852324	2853160	+	Conserved domain protein
				2853486	2853599	-	site-specific recombinase, resolvase family
				2853704	2853853	-	hypothetical protein
				2854093	2854338	+	hypothetical protein
				2854447	2854668	+	hypothetical protein
				2856068	2857906	+	hypothetical protein
				2857918	2858127	+	SOS-response repressor and protease LexA (EC 3.4.21.88)
				2858213	2858668	+	hypothetical protein
				2858768	2859979	+	Integrase
				2862753	2863007	+	Mobile element protein
				2863058	2863879	+	Mobile element protein
				2865170	2865790	-	Phage protein
Genomic Island 7	2913460	2934432	20972	2913460	2914080	+	Cadmium resistance protein
				2914192	2914425	+	Mobile element protein
				2919071	2919754	+	ABC transporter, ATP-binding protein
				2919738	2920733	+	hypothetical protein
				2920735	2921124	+	hypothetical protein
				2922984	2923250	-	Sakacin-A immunity factor
				2923255	2923470	-	enterocin P precursor
				2923512	2923709	-	hypothetical protein
				2924001	2924462	+	site-specific recombinase, resolvase family
				2925716	2925985	+	Lead, cadmium, zinc and mercury transporting ATPase (EC 3.6.3.3) (EC 3.6.3.5); Copper-translocating
				2927371	2927688	+	hypothetical protein
				2927842	2928186	+	FIG01115259: hypothetical protein
				2928267	2928401	+	hypothetical protein
				2928466	2928786	+	hypothetical protein
				2932754	2933245	-	FIG00631870: hypothetical protein
				2933272	2934417	-	Gluconate dehydratase (EC 4.2.1.39)
Genomic Island 8	2940744	2946304	5560	2940744	2941067	-	hypothetical protein
				2944317	2944628	-	Potassium uptake protein TrkH
				2945777	2946304	+	hypothetical protein
Genomic Island 9	2954928	2965715	10787	2954928	2955053	+	Maltoporin (maltose/maltodextrin high-affinity receptor, phage lambda receptor protein)
				2959232	2959387	-	hypothetical protein
				2959531	2959698	-	Ribonucleotide reductase of class Ib (aerobic), beta subunit (EC 1.17.4.1)
				2962715	2963005	-	Phage tail length tape-measure protein
				2965293	2965715	+	Mannose-6-phosphate isomerase (EC 5.3.1.8)
Genomic Island 10	2959387	2974841	15454	2959531	2959698	-	Ribonucleotide reductase of class Ib (aerobic), beta subunit (EC 1.17.4.1)
				2962715	2963005	-	Phage tail length tape-measure protein
				2965293	2965715	+	Mannose-6-phosphate isomerase (EC 5.3.1.8)
				2965799	2966452	+	ABC-type uncharacterized transport system, ATPase component
				2966449	2967213	+	YbbM seven transmembrane helix protein
				2967288	2967401	+	hypothetical protein
				2967615	2967857	+	FIG00628884: hypothetical protein
				2969091	2969945	+	AraC family transcriptional regulator
				2970042	2972291	+	Alpha-galactosidase (EC 3.2.1.22)
				2972294	2973469	+	permease of the major facilitator superfamily
Genomic Island 11	2974841	2985960	11119	2974841	2974975	-	Mobile element protein
				2979813	2980076	+	Bacteriocin ABC-transporter, ATP-binding and permease component # Plantaricin
				2980299	2980595	+	Mundticin KS immunity protein
				2980654	2980968	-	Mobile element protein
				2985727	2985960	+	Putative tail or base plate protein gp17 [Bacteriophage A118]

## Sheet: T110
Enterococcus faecium T110
Genomic islands	Island start	Island end	Length	Gene start	Gene end	Strand	Product	Gene ID	External Annotations
Genomic Island 1	55803	77542	21739	55963	56649	-	Phosphoglycerate mutase (EC 5.4.2.1)
				56820	57401	-	Phage DNA invertase
				57534	58217	-	Ribose 5-phosphate isomerase A (EC 5.3.1.6)
				58536	58949	+	SSU ribosomal protein S12p (S23e)
				59033	59503	+	SSU ribosomal protein S7p (S5e)
				59597	61684	+	Translation elongation factor G
				61856	63043	+	Translation elongation factor Tu
				63447	63755	+	SSU ribosomal protein S10p (S20e)
				63786	64415	+	LSU ribosomal protein L3p (L3e)
				64443	65066	+	LSU ribosomal protein L4p (L1e)
				65066	65356	+	LSU ribosomal protein L23p (L23Ae)
				65395	66228	+	LSU ribosomal protein L2p (L8e)
				66271	66549	+	SSU ribosomal protein S19p (S15e)
				66572	66919	+	LSU ribosomal protein L22p (L17e)
				66933	67589	+	SSU ribosomal protein S3p (S3e)
				67592	68026	+	LSU ribosomal protein L16p (L10e)
				68016	68204	+	LSU ribosomal protein L29p (L35e)
				68229	68495	+	SSU ribosomal protein S17p (S11e)
				68553	68921	+	LSU ribosomal protein L14p (L23e)
				68958	69266	+	LSU ribosomal protein L24p (L26e)
				69294	69833	+	LSU ribosomal protein L5p (L11e)
				69852	70037	+	SSU ribosomal protein S14p (S29e) @ SSU ribosomal protein S14p (S29e), zinc-dependent
				70073	70471	+	SSU ribosomal protein S8p (S15Ae)
				70503	71039	+	LSU ribosomal protein L6p (L9e)
				71200	71556	+	LSU ribosomal protein L18p (L5e)
				71577	72077	+	SSU ribosomal protein S5p (S2e)
				72092	72271	+	LSU ribosomal protein L30p (L7e)
				72314	72754	+	LSU ribosomal protein L15p (L27Ae)
				72754	74049	+	Preprotein translocase secY subunit (TC 3.A.5.1.1)
				74111	74758	+	Adenylate kinase (EC 2.7.4.3)
				74949	75167	+	Translation initiation factor 1
				75334	75699	+	SSU ribosomal protein S13p (S18e)
				75727	76116	+	SSU ribosomal protein S11p (S14e)
				76196	77134	+	DNA-directed RNA polymerase alpha subunit (EC 2.7.7.6)
				77162	77542	+	LSU ribosomal protein L17p
Genomic Island 2	772335	780264	7929	772335	773666	+	RNA polymerase sigma-54 factor RpoN
				773870	774907	+	Central glycolytic genes regulator
				774948	775949	+	NAD-dependent glyceraldehyde-3-phosphate dehydrogenase (EC 1.2.1.12)
				776059	777249	+	Phosphoglycerate kinase (EC 2.7.2.3)
				777353	778108	+	Triosephosphate isomerase (EC 5.3.1.1)
				778224	779522	+	Enolase (EC 4.2.1.11)
				780103	780264	+	hypothetical protein
Genomic Island 3	881393	886899	5506	880308	881396	+	Lipid carrier : UDP-N-acetylgalactosaminyltransferase (EC 2.4.1.-) / Alpha-1,3-N-acetylgalactosamine
				881393	882433	+	Dolichol-phosphate mannosyltransferase (EC 2.4.1.83) in lipid-linked oligosaccharide synthesis clust
				882463	883374	+	Alpha-L-Rha alpha-1,3-L-rhamnosyltransferase (EC 2.4.1.-)
				883409	884245	+	dTDP-rhamnosyl transferase RfbF (EC 2.-.-.-)
				884328	885149	+	hypothetical protein
				885177	885635	-	Mobile element protein
				885676	886386	-	Mobile element protein
				886783	886899	+	hypothetical protein
Genomic Island 4	988289	997913	9624	988289	989728	+	Sucrose-6-phosphate hydrolase (EC 3.2.1.B3)
				989730	990692	+	Sucrose operon repressor ScrR, LacI family
				991222	991392	+	hypothetical protein
				991434	991625	-	hypothetical protein
				991750	992004	+	Mobile element protein
				992055	992693	+	Mobile element protein
				992709	992876	+	Mobile element protein
				993591	994781	+	Mobile element protein
				995252	995806	+	Phage integrase
				995869	996954	-	Integrase
				997276	997509	+	conserved hypothetical protein
				997545	997913	+	Death on curing protein, Doc toxin
Genomic Island 5	1041910	1070432	28522	1041910	1043256	+	Glucose-6-phosphate isomerase (EC 5.3.1.9)
				1043359	1044582	-	site-specific recombinase, phage integrase family
				1044761	1045492	-	hypothetical protein
				1045749	1046315	-	hypothetical protein
				1046543	1047142	-	hypothetical protein
				1047202	1047669	-	FIG00629077: hypothetical protein
				1047680	1048006	-	transcriptional regulator, Cro/CI family
				1048178	1048402	+	Repressor (cro-like) [Bacteriophage A118]
				1048399	1048551	+	hypothetical protein
				1048623	1049168	+	FIG00629026: hypothetical protein
				1049294	1049584	+	Mobile element protein
				1049620	1050456	+	Mobile element protein
				1050642	1051046	+	42
				1051046	1051381	+	43
				1051435	1051707	+	Phage minor capsid protein
				1051707	1052108	+	Phage minor capsid protein
				1052105	1052563	+	Phage major tail shaft protein
				1052589	1052903	+	FIG00629382: hypothetical protein
				1052944	1053378	+	47
				1053387	1053968	+	Phage protein
				1053961	1057443	+	Phage tail length tape-measure protein
				1057448	1058281	+	Putative tail or base plate protein gp17 [Bacteriophage A118]
				1058290	1059333	+	Putative tail or base plate protein gp18 [Bacteriophage A118]
				1059333	1060382	+	Putative tail or base plate protein gp19 [Bacteriophage A118]
				1060382	1062616	+	FIG00631247: hypothetical protein
				1062635	1063081	+	conserved hypothetical protein
				1063083	1063220	+	hypothetical protein
				1063258	1063551	+	FIG00632379: hypothetical protein
				1063784	1064800	+	FIG00631339: hypothetical protein
				1065336	1065482	+	hypothetical protein
				1065714	1065971	-	hypothetical protein
				1066134	1067108	+	Choloylglycine hydrolase (EC 3.5.1.24)
				1067646	1067948	-	FIG00631571: hypothetical protein
				1068214	1069254	+	hypothetical protein
Genomic Island 6	1417709	1424153	6444	1417709	1418818	+	RNA polymerase sigma factor RpoD
				1418829	1418945	+	hypothetical protein
				1419035	1421143	+	1 TMS, ~690aa hypothetical protein: FIG00629252
				1421339	1422202	+	S1 RNA binding domain
				1422307	1422780	+	Ferric uptake regulation protein FUR
				1422749	1422919	+	hypothetical protein
				1422876	1423763	+	Tyrosine recombinase XerD
				1423782	1424153	+	RibTD gene product
				1424150	1424920	+	Segregation and condensation protein A
Genomic Island 7	1944400	1948590	4190	1944400	1944531	+	hypothetical protein
				1944923	1945717	+	Phage protein
				1945811	1946113	+	FIG00631571: hypothetical protein
				1946885	1947667	-	hypothetical protein
				1947669	1948064	-	hypothetical protein
				1948081	1948590	-	hypothetical protein
Genomic Island 8	1979814	1988983	9169	1979871	1979999	-	hypothetical protein
				1980333	1980617	-	FIG00633163: hypothetical protein
				1980595	1980807	-	FIG00629037: hypothetical protein
				1980810	1981586	-	Phage antirepressor protein
				1981663	1981863	+	hypothetical protein
				1981835	1982065	-	hypothetical protein
				1982364	1982711	+	phage associated repressor, putative
				1982957	1983142	+	FIG00631080: hypothetical protein
				1983196	1983507	+	FIG00631110: hypothetical protein
				1983519	1984667	+	Site-specific recombinase, prophage lsa1 integrase
				1984760	1985053	-	LSU ribosomal protein L27p
				1985066	1985410	-	FIG139598: Potential ribosomal protein
				1985438	1985746	-	LSU ribosomal protein L21p
				1986032	1986673	+	Uracil-DNA glycosylase family protein, clostridial type
				1986735	1988366	-	Sulfate permease
				1988487	1988846	-	membrane protein, putative
				1988831	1988983	+	hypothetical protein
Genomic Island 9	2634578	2659229	24651	2634591	2636276	-	Putative sucrose phosphorylase (EC 2.4.1.7)
				2636551	2637576	+	Transcriptional regulator YcjW, LacI family, possibly involved in maltodextrin utilization pathway
				2638174	2641827	-	DNA-directed RNA polymerase beta' subunit (EC 2.7.7.6)
				2641906	2645523	-	DNA-directed RNA polymerase beta subunit (EC 2.7.7.6)
				2646251	2647219	+	ABC transporter substrate-binding protein
				2647237	2648142	+	ABC transporter permease protein
				2648139	2648945	+	Methionine ABC transporter ATP-binding protein
				2648969	2649097	+	hypothetical protein
				2649102	2650070	+	Biotin operon repressor / Biotin-protein ligase (EC 6.3.4.15)
				2650387	2650911	-	FIG00630125: hypothetical protein
				2651198	2652103	+	High-affinity choline uptake protein BetT
				2652134	2653441	+	High-affinity choline uptake protein BetT
				2653596	2654582	-	Heptaprenyl diphosphate synthase component II (EC 2.5.1.30)
				2654605	2655171	-	Heptaprenyl diphosphate synthase component I (EC 2.5.1.30)
				2655185	2655601	-	FIG00774441: hypothetical protein
				2656058	2657992	-	NADH dehydrogenase (EC 1.6.99.3) in cluster with putative pheromone precursor
				2658294	2659229	+	Putative pheromone precursor lipoprotein

## Sheet: Aus004
Enterococcus faecium Aus0004
Genomeic islands	Island start	Island end	Length	Gene start	Gene end	Strand	Product	Gene ID	External Annotations
Genomic Island 1	47990	53028	5038	46030	48219	+	recombination protein F, RecF_1	recF_1
				48216	49466	+	ATP-dependent DNA helicase
				49545	50147	+	integrase core domain protein, IS30 family
				50601	51080	+	UvrD/REP helicase
				51280	51594	+	hypothetical protein
				51615	51992	+	hypothetical protein
				52002	52775	+	hypothetical protein
				52797	54200	+	FtsK/SpoIIIE family protein
Genomic Island 2	64111	73196	9085	64111	65040	+	Conjugative transposon protein
				65417	66220	+	translation elongation factor G
				66407	66691	+	hypothetical protein
				66698	68650	+	hypothetical protein
				68722	69219	-	dihydrofolate reductase	dhfr_2	Resistance gene(CARD)
				69449	70621	+	translation elongation factor G		Resistance gene(RGI)
				70965	71318	-	helix-turn-helix domain-containing protein
				71849	72271	+	RNA polymerase sigma-70 factor, region 4
				72268	72498	+	Helix-turn-helix domain protein
				72996	73196	+	hypothetical protein
Genomic Island 3	89858	111442	21584	89858	90544	-	phosphoglycerate mutase	gpmA
				90716	91297	-	resolvase family site-specific recombinase
				91430	92113	-	ribose 5-phosphate isomerase A	rpiA
				92432	92845	+	30S ribosomal protein S12	rpsL
				92929	93399	+	30S ribosomal protein S7	rpsG
				93493	95580	+	translation elongation factor G	fusA
				95752	96939	+	elongation factor Tu	tuf
				97346	97654	+	30S ribosomal protein S10	rpsJ
				97685	98314	+	50S ribosomal protein L3	rplC
				98342	98965	+	50S ribosomal protein L4	rplD
				98965	99255	+	50S ribosomal protein L23	rplW
				99294	100127	+	50S ribosomal protein L2	rplB
				100170	100448	+	30S ribosomal protein S19	rpsS
				100471	100818	+	50S ribosomal protein L22	rplV
				100832	101488	+	30S ribosomal protein S3	rpsC
				101491	101925	+	50S ribosomal protein L16	rplP
				101915	102103	+	50S ribosomal protein L29	rpmC
				102128	102394	+	30S ribosomal protein S17	rpsQ
				102452	102820	+	50S ribosomal protein L14	rplN
				102857	103165	+	50S ribosomal protein L24	rplX
				103193	103732	+	50S ribosomal protein L5	rplE
				103751	103936	+	30S ribosomal protein S14	rpsZ
				103972	104370	+	30S ribosomal protein S8	rpsH
				104402	104938	+	50S ribosomal protein L6	rplF
				105099	105455	+	50S ribosomal protein L18	rplR
				105476	105976	+	30S ribosomal protein S5	rpsE
				105991	106170	+	50S ribosomal protein L30	rpmD
				106214	106654	+	50S ribosomal protein L15	rplO
				106654	107949	+	preprotein translocase subunit SecY	secY
				108011	108658	+	adenylate kinase	adk
				108849	109067	+	translation initiation factor IF-1	infA
				109100	109216	+	50S ribosomal protein L36
				109234	109599	+	30S ribosomal protein S13	rpsM
				109627	110016	+	30S ribosomal protein S11	rpsK
				110096	111034	+	DNA-directed RNA polymerase subunit alpha	rpoA
				111062	111442	+	50S ribosomal protein L17	rplQ
Genomic Island 4	283560	295150	11590	283560	284612	+	membrane protein
				284878	285513	+	hypothetical protein
				285704	286495	+	peptide methionine sulfoxide reductase	msrA_1
				286975	287883	+	ISEfm1, transposase
				288041	288661	-	ABC transporter ATP-binding protein
				288658	290784	-	bacteriocin-associated integral membrane protein
				290838	291212	-	bacteriocin, lactococcin 972
				291345	291806	+	helix-turn-helix domain-containing protein
				292120	292290	-	hypothetical protein
				292306	292845	-	putative plasmid replication protein
				292873	293610	-	plasmid replication initiation protein	repB
				294461	295150	-	hypothetical protein
Genomic Island 5	288041	295150	7109	288041	288661	-	ABC transporter ATP-binding protein
				288658	290784	-	bacteriocin-associated integral membrane protein
				290838	291212	-	bacteriocin, lactococcin 972
				291345	291806	+	helix-turn-helix domain-containing protein
				292120	292290	-	hypothetical protein
				292306	292845	-	putative plasmid replication protein
				292873	293610	-	plasmid replication initiation protein	repB
				294461	295150	-	hypothetical protein
Genomic Island 6	584329	595945	11616	584329	585720	+	FeS assembly protein SufB	sufB
				585815	586996	-	site-specific tyrosine recombinase XerC-family	xerC
				586996	587730	-	Helix-turn-helix domain protein
				587962	588237	+	Helix-turn-helix domain protein
				588335	590332	+	hypothetical protein
				590408	590743	-	helix-turn-helix domain-containing protein
				590870	591085	+	helix-turn-helix domain-containing protein
				591122	591484	+	hypothetical protein
				591530	591856	+	hypothetical protein
				592699	594522	+	PTS system beta-glucoside-specific transporter subunit IIABC
				594536	595945	+	6-phospho-beta-glucosidase
Genomic Island 7	715060	719093	4033	714349	715227	+	fructokinase
				716593	717405	-	helix-turn-helix domain-containing protein
				717568	717675	+	helix-turn-helix domain-containing protein
				717733	718800	+	replication initiation factor
				718942	719145	+	hypothetical protein
Genomic Island 8	825582	831125	5543	825691	825825	+	hypothetical protein
				825818	826453	-	hypothetical protein
				826566	827201	-	hypothetical protein
				827235	827525	-	hypothetical protein
				827522	827695	-	hypothetical protein
				827825	828256	-	hypothetical protein
				828274	828594	-	helix-turn-helix domain-containing protein
				828893	829669	+	toxin-antitoxin system, toxin component, Bro family
				829684	829887	+	Helix-turn-helix domain protein
				829903	830241	+	hypothetical protein
				830228	830407	+	hypothetical protein
				830450	830953	-	hypothetical protein
				831007	831705	+	phage anti-repressor protein
Genomic Island 9	825691	830953	5262	825691	825825	+	hypothetical protein
				825818	826453	-	hypothetical protein
				826566	827201	-	hypothetical protein
				827235	827525	-	hypothetical protein
				827522	827695	-	hypothetical protein
				827825	828256	-	hypothetical protein
				828274	828594	-	helix-turn-helix domain-containing protein
				828893	829669	+	toxin-antitoxin system, toxin component, Bro family
				829684	829887	+	Helix-turn-helix domain protein
				829903	830241	+	hypothetical protein
				830228	830407	+	hypothetical protein
				830450	830953	-	hypothetical protein
Genomic Island 10	833501	839378	5877	832894	833580	+	hypothetical protein
				833583	834332	+	hypothetical protein
				834344	834613	+	hypothetical protein
				834618	834782	+	hypothetical protein
				834775	835077	+	hypothetical protein
				835074	835235	+	hypothetical protein
				835238	835537	+	hypothetical protein
				835537	835893	+	prophage pi3 protein 33
				835853	836098	+	hypothetical protein
				836095	836514	+	putative phage protein YopX	yopX
				836511	837068	+	hypothetical protein
				837065	837361	+	hypothetical protein
				837438	837851	+	phage transcriptional regulator, ArpU family
				838160	838312	+	hypothetical protein
				838309	838584	-	CRISPR associated protein Cas2
Genomic Island 11	834618	840680	6062	834618	834782	+	hypothetical protein
				834775	835077	+	hypothetical protein
				835074	835235	+	hypothetical protein
				835238	835537	+	hypothetical protein
				835537	835893	+	prophage pi3 protein 33
				835853	836098	+	hypothetical protein
				836095	836514	+	putative phage protein YopX	yopX
				836511	837068	+	hypothetical protein
				837065	837361	+	hypothetical protein
				837438	837851	+	phage transcriptional regulator, ArpU family
				838160	838312	+	hypothetical protein
				838309	838584	-	CRISPR associated protein Cas2
				839440	839607	+	hypothetical protein
				839633	839977	+	HNH endonuclease domain protein
				839982	840263	+	hypothetical protein
				840366	840680	+	hypothetical protein
				840658	842352	+	Phage Terminase
Genomic Island 12	858570	864602	6032	858298	858591	+	hypothetical protein
				858615	858812	+	holin
				858823	859842	+	N-acetylmuramoyl-L-alanine amidase
				860782	861072	+	ISEfa8, transposase
				861108	861944	+	ISEfa8, transposase
				862029	862523	-	ISEnfa3, transposase
				862867	863274	+	hypothetical protein
				863288	863689	+	hypothetical protein
				863691	864062	+	hypothetical protein
				864098	864400	-	hypothetical protein
Genomic Island 13	1172116	1178559	6443	1172116	1172694	-	hypothetical protein
				1172697	1173083	-	hypothetical protein
				1173243	1174421	-	ISEf1, transposase
				1174505	1174831	-	hypothetical protein
				1175031	1175273	+	fosfomycin resistance protein FosX domain protein	fosX
				1175545	1175835	-	hypothetical protein
				1176043	1176735	-	hypothetical protein
				1177130	1177753	+	LysM domain-containing protein
				1177837	1178559	-	TatD family hydrolase
				1178549	1179286	-	ABC transporter ATPase
Genomic Island 14	1454211	1460216	6005	1454384	1454686	+	hypothetical protein
				1454722	1455093	-	hypothetical protein
				1455095	1455496	-	hypothetical protein
				1455510	1455917	-	hypothetical protein
				1456261	1456755	+	ISEnfa3, transposase
				1456840	1457676	-	ISEfa8, transposase
				1457712	1458002	-	ISEfa8, transposase
				1458942	1459961	-	N-acetylmuramoyl-L-alanine amidase
				1459972	1460169	-	holin
				1460193	1460486	-	hypothetical protein
Genomic Island 15	1478521	1484440	5919	1478521	1478802	-	hypothetical protein
				1478807	1479151	-	HNH endonuclease
				1479177	1479344	-	hypothetical protein
				1480200	1480475	+	CRISPR associated protein, Cas2_1	cas2_1
				1480472	1480624	-	hypothetical protein
				1480933	1481346	-	phage transcriptional regulator, ArpU family
				1481423	1481719	-	hypothetical protein
				1481716	1482273	-	hypothetical protein
				1482270	1482689	-	putative phage protein YopX	yopX
				1482686	1482931	-	hypothetical protein
				1482891	1483247	-	prophage pi3 protein 33
				1483247	1483546	-	hypothetical protein
				1483549	1483710	-	hypothetical protein
				1483707	1484009	-	hypothetical protein
				1484002	1484166	-	hypothetical protein
				1484171	1484440	-	hypothetical protein
Genomic Island 16	1479408	1485285	5877	1480200	1480475	+	CRISPR associated protein, Cas2_1	cas2_1
				1480472	1480624	-	hypothetical protein
				1480933	1481346	-	phage transcriptional regulator, ArpU family
				1481423	1481719	-	hypothetical protein
				1481716	1482273	-	hypothetical protein
				1482270	1482689	-	putative phage protein YopX	yopX
				1482686	1482931	-	hypothetical protein
				1482891	1483247	-	prophage pi3 protein 33
				1483247	1483546	-	hypothetical protein
				1483549	1483710	-	hypothetical protein
				1483707	1484009	-	hypothetical protein
				1484002	1484166	-	hypothetical protein
				1484171	1484440	-	hypothetical protein
				1484452	1485201	-	hypothetical protein
				1485204	1485890	-	hypothetical protein
Genomic Island 17	1486560	1492218	5658	1485896	1486567	-	hypothetical protein
				1486560	1486901	-	hypothetical protein
				1487079	1487777	-	phage anti-repressor protein
				1487831	1488334	+	hypothetical protein
				1488377	1488556	-	hypothetical protein
				1488543	1488881	-	hypothetical protein
				1488897	1489100	-	Helix-turn-helix containing protein
				1489115	1489891	-	toxin-antitoxin system, toxin component, Bro family
				1490190	1490510	+	helix-turn-helix domain-containing protein
				1490528	1490959	+	hypothetical protein
				1491089	1491262	+	hypothetical protein
				1491259	1491549	+	hypothetical protein
				1491583	1492218	+	hypothetical protein
Genomic Island 18	1487661	1494484	6823	1487079	1487777	-	phage anti-repressor protein
				1487831	1488334	+	hypothetical protein
				1488377	1488556	-	hypothetical protein
				1488543	1488881	-	hypothetical protein
				1488897	1489100	-	Helix-turn-helix containing protein
				1489115	1489891	-	toxin-antitoxin system, toxin component, Bro family
				1490190	1490510	+	helix-turn-helix domain-containing protein
				1490528	1490959	+	hypothetical protein
				1491089	1491262	+	hypothetical protein
				1491259	1491549	+	hypothetical protein
				1491583	1492218	+	hypothetical protein
				1492331	1492966	+	hypothetical protein
				1492959	1493093	-	hypothetical protein
				1493265	1494404	+	site-specific tyrosine recombinase XerC-family	xerC
Genomic Island 19	1607340	1630387	23047	1607340	1608695	-	IS66 family transposase
				1608652	1608858	-	IS66 family transposase
				1608913	1609263	-	IS66 Orf2-like protein
				1609244	1609438	-	hypothetical protein
				1609617	1610351	-	rRNA adenine N-6-methyltransferase	ermG	Resistance gene(CARD)
				1610364	1611023	-	hexapeptide repeat-containing acetyltransferase
				1611020	1611859	-	nucleotidyltransferase domain-containing protein
				1612191	1613096	-	transporter, major facilitator family protein	mefA	Resistance gene(RGI)
				1613529	1615100	-	resolvase family site-specific recombinase
				1615087	1615518	-	recombinase
				1615515	1617077	-	resolvase family site-specific recombinase
				1617138	1617536	-	hypothetical protein
				1617680	1619179	-	N-acetylmuramoyl-L-alanine amidase
				1619182	1619715	-	holin
				1619830	1622298	-	Glycosyl hydrolases family 18
				1622794	1623060	+	hypothetical protein
				1623082	1625607	-	Prophage endopeptidase tail
				1625614	1626390	-	Phage tail protein
				1626404	1629067	-	Phage-related minor tail protein
				1629381	1629761	-	hypothetical protein
				1629776	1630387	-	phage major tail protein
Genomic Island 20	1609244	1663640	54396	1608913	1609263	-	IS66 Orf2-like protein
				1609244	1609438	-	hypothetical protein
				1609617	1610351	-	rRNA adenine N-6-methyltransferase	ermG	Resistance gene(CARD)
				1610364	1611023	-	hexapeptide repeat-containing acetyltransferase
				1611020	1611859	-	nucleotidyltransferase domain-containing protein
				1612191	1613096	-	transporter, major facilitator family protein	mefA	Resistance gene(RGI)
				1613529	1615100	-	resolvase family site-specific recombinase
				1615087	1615518	-	recombinase
				1615515	1617077	-	resolvase family site-specific recombinase
				1617138	1617536	-	hypothetical protein
				1617680	1619179	-	N-acetylmuramoyl-L-alanine amidase
				1619182	1619715	-	holin
				1619830	1622298	-	Glycosyl hydrolases family 18
				1622794	1623060	+	hypothetical protein
				1623082	1625607	-	Prophage endopeptidase tail
				1625614	1626390	-	Phage tail protein
				1626404	1629067	-	Phage-related minor tail protein
				1629381	1629761	-	hypothetical protein
				1629776	1630387	-	phage major tail protein
				1630391	1630732	-	hypothetical protein
				1630729	1631160	-	phage protein, HK97 gp10 family
				1631265	1631573	-	Phage head-tail joining protein
				1631591	1631902	-	phage protein
				1631921	1633123	-	major capsid protein
				1633138	1633725	-	peptidase S14
				1633763	1635133	-	Phage portal protein
				1635151	1636752	-	phage terminase-like protein large subunit
				1636849	1637403	-	Zeta toxin
				1637675	1638151	-	hypothetical protein
				1638250	1639200	-	amidoligase
				1639339	1639656	-	hypothetical protein
				1639646	1639882	-	hypothetical protein
				1639866	1640585	-	hypothetical protein
				1640686	1642614	-	DNA-cytosine methyltransferase
				1642607	1643866	-	adenine methyltransferase
				1643863	1644669	-	hypothetical protein
				1645034	1645648	+	hypothetical protein
				1645812	1646237	-	hypothetical protein
				1646182	1646295	-	hypothetical protein
				1646292	1647650	-	phage-associated helicase
				1647640	1647933	-	hypothetical protein
				1648057	1650294	-	phage DNA polymerase
				1650285	1650704	-	hypothetical protein
				1651231	1651602	+	hypothetical protein
				1651589	1651786	+	Cro/CI family transcriptional regulator
				1651826	1652260	+	hypothetical protein
				1652226	1652555	+	hypothetical protein
				1652548	1653708	+	hypothetical protein
				1653689	1654252	+	hypothetical protein
				1654563	1656551	+	DNA polymerase I
				1656594	1657199	-	hypothetical protein
				1657669	1657866	-	hypothetical protein
				1657919	1658554	-	hypothetical protein
				1658582	1659040	-	Glyoxalase-like domain protein
				1659065	1659478	-	hypothetical protein
				1659616	1661481	-	hypothetical protein
				1661590	1662219	-	Eco29kI restriction endonuclease
				1662212	1663393	-	Site-specific DNA methylase
				1663431	1663640	-	putative transcriptional regulator
Genomic Island 21	1611850	1635382	23532	1611020	1611859	-	nucleotidyltransferase domain-containing protein
				1612191	1613096	-	transporter, major facilitator family protein	mefA	Resistance gene(RGI)
				1613529	1615100	-	resolvase family site-specific recombinase
				1615087	1615518	-	recombinase
				1615515	1617077	-	resolvase family site-specific recombinase
				1617138	1617536	-	hypothetical protein
				1617680	1619179	-	N-acetylmuramoyl-L-alanine amidase
				1619182	1619715	-	holin
				1619830	1622298	-	Glycosyl hydrolases family 18
				1622794	1623060	+	hypothetical protein
				1623082	1625607	-	Prophage endopeptidase tail
				1625614	1626390	-	Phage tail protein
				1626404	1629067	-	Phage-related minor tail protein
				1629381	1629761	-	hypothetical protein
				1629776	1630387	-	phage major tail protein
				1630391	1630732	-	hypothetical protein
				1630729	1631160	-	phage protein, HK97 gp10 family
				1631265	1631573	-	Phage head-tail joining protein
				1631591	1631902	-	phage protein
				1631921	1633123	-	major capsid protein
				1633138	1633725	-	peptidase S14
				1633763	1635133	-	Phage portal protein
				1635151	1636752	-	phage terminase-like protein large subunit
Genomic Island 22	1635399	1664281	28882	1635151	1636752	-	phage terminase-like protein large subunit
				1636849	1637403	-	Zeta toxin
				1637675	1638151	-	hypothetical protein
				1638250	1639200	-	amidoligase
				1639339	1639656	-	hypothetical protein
				1639646	1639882	-	hypothetical protein
				1639866	1640585	-	hypothetical protein
				1640686	1642614	-	DNA-cytosine methyltransferase
				1642607	1643866	-	adenine methyltransferase
				1643863	1644669	-	hypothetical protein
				1645034	1645648	+	hypothetical protein
				1645812	1646237	-	hypothetical protein
				1646182	1646295	-	hypothetical protein
				1646292	1647650	-	phage-associated helicase
				1647640	1647933	-	hypothetical protein
				1648057	1650294	-	phage DNA polymerase
				1650285	1650704	-	hypothetical protein
				1651231	1651602	+	hypothetical protein
				1651589	1651786	+	Cro/CI family transcriptional regulator
				1651826	1652260	+	hypothetical protein
				1652226	1652555	+	hypothetical protein
				1652548	1653708	+	hypothetical protein
				1653689	1654252	+	hypothetical protein
				1654563	1656551	+	DNA polymerase I
				1656594	1657199	-	hypothetical protein
				1657669	1657866	-	hypothetical protein
				1657919	1658554	-	hypothetical protein
				1658582	1659040	-	Glyoxalase-like domain protein
				1659065	1659478	-	hypothetical protein
				1659616	1661481	-	hypothetical protein
				1661590	1662219	-	Eco29kI restriction endonuclease
				1662212	1663393	-	Site-specific DNA methylase
				1663431	1663640	-	putative transcriptional regulator
				1664241	1665617	-	23S rRNA (uracil-5-)-methyltransferase
Genomic Island 23	1860143	1870533	10390	1860058	1861038	-	sucrose operon repressor ScrR	scrR
				1861318	1862154	-	ISEfa8, transposase
				1862190	1862480	-	ISEfa8, transposase
				1862573	1863052	-	MarR family transcriptional regulator
				1863421	1864374	+	Integrase core domain protein
				1864983	1866104	-	transposase, IS4 family
				1866423	1867841	+	Integrase core domain protein
				1867838	1868566	+	IstB-like ATP binding protein
				1868694	1869605	-	Conjugative transposon protein TcpC	tcpC
				1869622	1870629	-	NlpC/P60 family lipoprotein
Genomic Island 24	1880839	1894650	13811	1879212	1881059	-	phosphoesterase
				1881156	1881656	-	antirestriction protein
				1881997	1883907	-	HNH endonuclease domain protein
				1884653	1884790	-	hypothetical protein
				1884787	1885476	-	helix-turn-helix domain-containing protein
				1885516	1885971	-	helix-turn-helix domain-containing protein
				1886227	1886481	-	hypothetical protein
				1886506	1887648	-	C-5 cytosine-specific DNA methylase
				1887708	1889060	-	FtsK/SpoIIIE family protein
				1889131	1889475	-	hypothetical protein
				1889485	1889859	-	hypothetical protein
				1889872	1890186	-	hypothetical protein
				1890300	1893527	-	cell wall surface anchor family protein
				1893606	1894268	-	hypothetical protein
				1894641	1894988	-	50S ribosomal protein L19	rplS
Genomic Island 25	1984354	1991274	6920	1984975	1985913	-	Integrase
				1986156	1987181	-	kinase, PfkB family
				1987668	1988234	-	Acyltransferase family protein
				1988381	1989964	-	hypothetical protein
				1989983	1990642	-	cytidylyltransferase
				1990735	1991862	-	Polysaccharide biosynthesis protein
Genomic Island 26	1996159	2001050	4891	1995170	1996231	-	glycosyl transferase group 2 family protein
				1996253	1997275	-	capsular polysaccharide biosynthesis protein
				1997281	1998387	-	glycosyl transferase family protein
				1998387	1999523	-	glycosyl transferase family protein
				1999555	2001006	-	sugar transferase
				2179470	2182160	-	hypothetical protein
				2182147	2182365	-	hypothetical protein
				2182358	2183278	-	DNA replication protein
				2183513	2183797	-	excisionase family DNA binding domain
				2183810	2184037	-	toxin-antitoxin system, antitoxin component, Xre domain protein
				2184172	2184936	+	helix-turn-helix domain-containing protein
				2184987	2186132	+	site-specific tyrosine recombinase XerC-family	xerC
Genomic Island 27	2430031	2434853	4822	2430031	2430777	-	anti-repressor protein
				2430855	2431163	+	hypothetical protein
				2431134	2431391	-	hypothetical protein
				2431689	2431829	-	hypothetical protein
				2432123	2432443	+	helix-turn-helix domain-containing protein
				2432461	2432892	+	hypothetical protein
				2433019	2433603	+	hypothetical protein
				2433714	2434853	+	site-specific tyrosine recombinase XerC-family	xerC
Genomic Island 28	2763038	2776800	13762	2763038	2763493	-	hypothetical protein
				2764179	2765066	+	ISEf1, transposase
				2765699	2766475	+	GntR family transcriptional regulator
				2766573	2767220	-	HAD superfamily hydrolase
				2767220	2768050	-	PTS system, mannose/fructose/sorbose-specific IID component
				2768050	2768799	-	PTS system, mannose/fructose/sorbose-specific IIC component
				2768813	2769277	-	PTS system, mannose/fructose/sorbose-specific IIB component
				2769327	2769749	-	PTS system, mannose/fructose/sorbose-specific IIA component
				2769770	2770744	-	sugar isomerase
				2770970	2772415	+	ISEfa7, transposase
				2772539	2773426	+	ISEf1, transposase
				2774894	2775226	-	ISEfa8, transposase
				2775453	2775743	-	ISEfa8, transposase
				2775784	2776029	-	prevent-host-death family protein
				2776128	2776442	-	hypothetical protein
				2776510	2776800	-	hypothetical protein
Genomic Island 29	2786712	2807063	20351	2786772	2789999	+	LPXTG-motif protein cell wall anchor domain protein
				2790112	2790426	+	hypothetical protein
				2790439	2790813	+	hypothetical protein
				2790823	2791158	+	hypothetical protein
				2791241	2792581	+	FtsK/SpoIIIE family protein
				2792659	2793333	+	zeta toxin
				2793326	2793490	+	hypothetical protein
				2793566	2794000	+	C-5 cytosine-specific DNA methylase
				2794001	2794708	+	C-5 cytosine-specific DNA methylase
				2794698	2794988	+	hypothetical protein
				2795247	2796431	+	helix-turn-helix domain-containing protein
				2796428	2796565	+	hypothetical protein
				2797311	2799221	+	HNH endonuclease domain protein
				2799562	2800065	+	antirestriction protein
				2800125	2800514	+	conjugative transposon membrane protein
				2800501	2802948	+	ATP/GTP-binding protein
				2802953	2805076	+	hypothetical protein
				2805073	2806077	+	NLP/P60 family lipoprotein
				2806096	2807007	+	conjugative transposon protein
Genomic Island 30	2812458	2826463	14005	2811651	2813054	-	peptidase, M23 family
				2813166	2814509	-	pyridine nucleotide-disulfide oxidoreductase
				2814643	2819580	-	Enterococcal surface protein	esp
				2820197	2820631	-	hypothetical protein
				2820648	2821559	-	AraC family transcriptional regulator
				2821562	2821852	-	AraC family transcriptional regulator
				2822546	2822932	+	hypothetical protein
				2823026	2823217	+	RNA polymerase factor sigma-70
				2823973	2824167	+	transposase		Pathogen-associated gene(PAG)
				2824790	2824978	+	transposase
				2825003	2826130	+	ISL3 family transposase
				2826371	2827987	-	CobW/P47K family protein
Genomic Island 31	2832960	2844224	11264	2832908	2833177	-	30S ribosomal protein S14	rpsN1
				2833700	2835343	-	ABC transporter ATP-binding protein
				2835604	2836797	-	integrase	int
				2836881	2837081	-	Excisionase	xis
				2837505	2837738	-	Helix-turn-helix domain protein
				2837745	2838176	-	DNA-directed RNA polymerase specialized sigma subunit
				2838763	2839371	-	D-alanyl-D-alanine dipeptidase	vanXB	Resistance gene(CARD)
				2839377	2840405	-	Vancomycin B-type resistance protein vanB, D-alanine--D-lactate ligase	vanB	Resistance gene(RGI)
				2840398	2841369	-	VanH protein, D-specific alpha-keto acid dehydrogenase	vanHB	Resistance gene(RGI)
				2841366	2842193	-	vancomycin B-type resistance protein VanW	vanW	Resistance gene(RGI)
				2842211	2843017	-	VanY protein, D-alanyl-D-alanine carboxypeptidase	vanYB	Resistance gene(CARD)
				2843188	2844531	-	sensor histidine kinase VanSB	vanSB	Resistance gene(RGI)
Genomic Island 32	2835604	2868989	33385	2835604	2836797	-	integrase	int
				2836881	2837081	-	Excisionase	xis
				2837505	2837738	-	Helix-turn-helix domain protein
				2837745	2838176	-	DNA-directed RNA polymerase specialized sigma subunit
				2838763	2839371	-	D-alanyl-D-alanine dipeptidase	vanXB	Resistance gene(CARD)
				2839377	2840405	-	Vancomycin B-type resistance protein vanB, D-alanine--D-lactate ligase	vanB	Resistance gene(RGI)
				2840398	2841369	-	VanH protein, D-specific alpha-keto acid dehydrogenase	vanHB	Resistance gene(RGI)
				2841366	2842193	-	vancomycin B-type resistance protein VanW	vanW	Resistance gene(RGI)
				2842211	2843017	-	VanY protein, D-alanyl-D-alanine carboxypeptidase	vanYB	Resistance gene(CARD)
				2843188	2844531	-	sensor histidine kinase VanSB	vanSB	Resistance gene(RGI)
				2844534	2845193	-	DNA-binding response regulator VanRB	vanRB	Resistance gene(CARD)
				2846136	2846321	-	hypothetical protein
				2846466	2846837	+	Helix-turn-helix domain protein
				2847095	2847424	+	hypothetical protein
				2847385	2848713	+	hypothetical protein
				2848695	2849081	+	hypothetical protein
				2849264	2849500	+	Helix-turn-helix domain protein
				2849800	2850003	-	hypothetical protein
				2850007	2850951	-	hypothetical protein
				2850952	2854872	-	hypothetical protein
				2855021	2857102	-	DNA topoisomerase III
				2857099	2858328	-	bacteriocin
				2858318	2858569	-	hypothetical protein
				2858592	2860583	-	DNA-repair protein
				2860615	2863014	-	Type IV secretory pathway, VirB4 components
				2863380	2863922	-	site-specific DNA-methyltransferase (adenine-specific)
				2863953	2864816	-	hypothetical protein
				2864908	2865123	-	hypothetical protein
				2865200	2867008	-	TraG/TraD family protein
				2867005	2867481	-	hypothetical protein
				2867556	2867768	-	hypothetical protein
				2867790	2868989	-	hypothetical protein
Genomic Island 33	2836881	2879211	42330	2836881	2837081	-	Excisionase	xis
				2837505	2837738	-	Helix-turn-helix domain protein
				2837745	2838176	-	DNA-directed RNA polymerase specialized sigma subunit
				2838763	2839371	-	D-alanyl-D-alanine dipeptidase	vanXB	Resistance gene(CARD)
				2839377	2840405	-	Vancomycin B-type resistance protein vanB, D-alanine--D-lactate ligase	vanB	Resistance gene(RGI)
				2840398	2841369	-	VanH protein, D-specific alpha-keto acid dehydrogenase	vanHB	Resistance gene(RGI)
				2841366	2842193	-	vancomycin B-type resistance protein VanW	vanW	Resistance gene(RGI)
				2842211	2843017	-	VanY protein, D-alanyl-D-alanine carboxypeptidase	vanYB	Resistance gene(CARD)
				2843188	2844531	-	sensor histidine kinase VanSB	vanSB	Resistance gene(RGI)
				2844534	2845193	-	DNA-binding response regulator VanRB	vanRB	Resistance gene(CARD)
				2846136	2846321	-	hypothetical protein
				2846466	2846837	+	Helix-turn-helix domain protein
				2847095	2847424	+	hypothetical protein
				2847385	2848713	+	hypothetical protein
				2848695	2849081	+	hypothetical protein
				2849264	2849500	+	Helix-turn-helix domain protein
				2849800	2850003	-	hypothetical protein
				2850007	2850951	-	hypothetical protein
				2850952	2854872	-	hypothetical protein
				2855021	2857102	-	DNA topoisomerase III
				2857099	2858328	-	bacteriocin
				2858318	2858569	-	hypothetical protein
				2858592	2860583	-	DNA-repair protein
				2860615	2863014	-	Type IV secretory pathway, VirB4 components
				2863380	2863922	-	site-specific DNA-methyltransferase (adenine-specific)
				2863953	2864816	-	hypothetical protein
				2864908	2865123	-	hypothetical protein
				2865200	2867008	-	TraG/TraD family protein
				2867005	2867481	-	hypothetical protein
				2867556	2867768	-	hypothetical protein
				2867790	2868989	-	hypothetical protein
				2869185	2870996	-	ABC transporter ATP-binding protein
				2871106	2871675	-	hypothetical protein
				2871693	2873108	-	ABC transporter ATP-binding protein
				2873119	2873787	-	Cobalt transport protein
				2873918	2874436	-	transcriptional regulator
				2874711	2874803	-	hypothetical protein
				2874833	2875066	-	iron dependent repressor, DNA binding domain protein
				2875081	2876031	-	adhesion lipoprotein	mtsA
				2876028	2876870	-	metal ion ABC transporter permease
				2877192	2878379	+	transposase
				2878471	2879211	-	ABC transporter ATP-binding protein
Genomic Island 34	2844447	2878042	33595	2843188	2844531	-	sensor histidine kinase VanSB	vanSB	Resistance gene(RGI)
				2844534	2845193	-	DNA-binding response regulator VanRB	vanRB	Resistance gene(CARD)
				2846136	2846321	-	hypothetical protein
				2846466	2846837	+	Helix-turn-helix domain protein
				2847095	2847424	+	hypothetical protein
				2847385	2848713	+	hypothetical protein
				2848695	2849081	+	hypothetical protein
				2849264	2849500	+	Helix-turn-helix domain protein
				2849800	2850003	-	hypothetical protein
				2850007	2850951	-	hypothetical protein
				2850952	2854872	-	hypothetical protein
				2855021	2857102	-	DNA topoisomerase III
				2857099	2858328	-	bacteriocin
				2858318	2858569	-	hypothetical protein
				2858592	2860583	-	DNA-repair protein
				2860615	2863014	-	Type IV secretory pathway, VirB4 components
				2863380	2863922	-	site-specific DNA-methyltransferase (adenine-specific)
				2863953	2864816	-	hypothetical protein
				2864908	2865123	-	hypothetical protein
				2865200	2867008	-	TraG/TraD family protein
				2867005	2867481	-	hypothetical protein
				2867556	2867768	-	hypothetical protein
				2867790	2868989	-	hypothetical protein
				2869185	2870996	-	ABC transporter ATP-binding protein
				2871106	2871675	-	hypothetical protein
				2871693	2873108	-	ABC transporter ATP-binding protein
				2873119	2873787	-	Cobalt transport protein
				2873918	2874436	-	transcriptional regulator
				2874711	2874803	-	hypothetical protein
				2874833	2875066	-	iron dependent repressor, DNA binding domain protein
				2875081	2876031	-	adhesion lipoprotein	mtsA
				2876028	2876870	-	metal ion ABC transporter permease
				2877192	2878379	+	transposase
Genomic Island 35	2895260	2916873	21613	2895260	2896543	-	extracellular solute-binding protein
				2896557	2898242	-	alpha amylase
				2898517	2899542	+	LacI family transcriptional regulator
				2900137	2903790	-	DNA-directed RNA polymerase subunit beta'	rpoC
				2903869	2907486	-	DNA-directed RNA polymerase subunit beta	rpoB
				2908214	2909182	+	ABC transporter substrate-binding protein
				2909200	2910105	+	amino acid or sugar ABC transport system, permease protein
				2910102	2910908	+	ABC transporter ATP-binding protein
				2911065	2912033	+	biotin-[acetyl-CoA-carboxylase] ligase
				2912350	2912874	-	hypothetical protein
				2913161	2915143	+	cell wall surface adhesion protein
				2915298	2916284	-	polyprenyl synthetase
				2916307	2916873	-	heptaprenyl diphosphate synthase component I

## Sheet: 64_3
Enterococcus faecium 64_3
Genomic islands	Island start	Island end	Length	Gene start	Gene end	Strand	Product	Gene ID	External Annotations
Genomic Island 1	61345	64186	2841	61603	62169	-	hypothetical protein
				62234	62662	-	prophage Lp2 protein 8
				62669	63040	-	prophage Lp1 protein 8
				63195	63428	+	hypothetical protein
				63425	63577	+	hypothetical protein
				63641	64186	+	FIG00629026: hypothetical protein
Genomic Island 2	883847	903672	19825	883847	884011	+	FIG00629206: hypothetical protein
				884641	885270	+	FIG00629261: hypothetical protein
				885384	885758	-	conserved hypothetical protein
				886071	887498	-	6-phospho-beta-glucosidase (EC 3.2.1.86)
				887510	889366	-	PTS system, beta-glucoside-specific IIB component (EC 2.7.1.69) / PTS system, beta-glucoside-specifi
				889359	890204	-	Beta-glucoside bgl operon antiterminator, BglG family
				890553	890723	-	ImpB/MucB/SamB family protein
				890698	890943	-	ImpB/MucB/SamB family protein
				891027	891233	-	ImpB/MucB/SamB family protein
				891519	891695	+	hypothetical protein
				891714	891881	+	hypothetical protein
				892226	892354	+	hypothetical protein
				892802	893011	+	hypothetical protein
				893080	893370	+	Mobile element protein
				893406	894242	+	Mobile element protein
				894606	894740	-	hypothetical protein
				894803	894925	-	hypothetical protein
				895094	895213	-	hypothetical protein
				896828	896947	-	hypothetical protein
				897797	898012	-	hypothetical protein
				898033	898830	-	phosphosugar-binding protein
				898848	899933	-	Agmatine deiminase (EC 3.5.3.12)
				900093	901082	-	Carbamate kinase (EC 2.7.2.2)
				901079	902107	-	Agmatine deiminase (EC 3.5.3.12)
				902172	903560	-	Agmatine/putrescine antiporter, associated with agmatine catabolism
Genomic Island 3	987486	993732	6246	987527	987655	+	hypothetical protein
				987966	988451	+	YbaK/prolyl-tRNA synthetase associated region
				988723	990768	-	Collagen binding protein Cna
				990941	991894	+	Integrase/recombinase, core domain family
				992450	992749	-	FIG00627359: hypothetical protein
				993100	993732	+	FIG00628582: hypothetical protein
Genomic Island 4	1408010	1426074	18064	1408285	1409310	+	Transcriptional regulator YcjW, LacI family, possibly involved in maltodextrin utilization pathway
				1409905	1413558	-	DNA-directed RNA polymerase beta' subunit (EC 2.7.7.6)
				1413637	1417254	-	DNA-directed RNA polymerase beta subunit (EC 2.7.7.6)
				1417982	1418950	+	ABC transporter substrate-binding protein
				1418968	1419873	+	ABC transporter permease protein
				1419870	1420676	+	Methionine ABC transporter ATP-binding protein
				1420700	1420828	+	hypothetical protein
				1420833	1421801	+	Biotin operon repressor / Biotin-protein ligase (EC 6.3.4.15)
				1422118	1422642	-	FIG00630125: hypothetical protein
				1422964	1424910	+	High-affinity choline uptake protein BetT
				1425065	1426051	-	Heptaprenyl diphosphate synthase component II (EC 2.5.1.30)
Genomic Island 5	1520837	1541735	20898	1521009	1521590	-	Phage DNA invertase
				1521723	1522406	-	Ribose 5-phosphate isomerase A (EC 5.3.1.6)
				1522725	1523138	+	SSU ribosomal protein S12p (S23e)
				1523222	1523692	+	SSU ribosomal protein S7p (S5e)
				1523786	1525873	+	Translation elongation factor G
				1526045	1527232	+	Translation elongation factor Tu
				1527639	1527947	+	SSU ribosomal protein S10p (S20e)
				1527978	1528607	+	LSU ribosomal protein L3p (L3e)
				1528635	1529258	+	LSU ribosomal protein L4p (L1e)
				1529258	1529548	+	LSU ribosomal protein L23p (L23Ae)
				1529587	1530420	+	LSU ribosomal protein L2p (L8e)
				1530463	1530741	+	SSU ribosomal protein S19p (S15e)
				1530764	1531111	+	LSU ribosomal protein L22p (L17e)
				1531125	1531781	+	SSU ribosomal protein S3p (S3e)
				1531784	1532218	+	LSU ribosomal protein L16p (L10e)
				1532208	1532396	+	LSU ribosomal protein L29p (L35e)
				1532421	1532687	+	SSU ribosomal protein S17p (S11e)
				1532745	1533113	+	LSU ribosomal protein L14p (L23e)
				1533150	1533458	+	LSU ribosomal protein L24p (L26e)
				1533486	1534025	+	LSU ribosomal protein L5p (L11e)
				1534044	1534229	+	SSU ribosomal protein S14p (S29e) @ SSU ribosomal protein S14p (S29e), zinc-dependent
				1534265	1534663	+	SSU ribosomal protein S8p (S15Ae)
				1534695	1535231	+	LSU ribosomal protein L6p (L9e)
				1535392	1535748	+	LSU ribosomal protein L18p (L5e)
				1535769	1536269	+	SSU ribosomal protein S5p (S2e)
				1536284	1536463	+	LSU ribosomal protein L30p (L7e)
				1536507	1536947	+	LSU ribosomal protein L15p (L27Ae)
				1536947	1538242	+	Preprotein translocase secY subunit (TC 3.A.5.1.1)
				1538304	1538951	+	Adenylate kinase (EC 2.7.4.3)
				1539142	1539360	+	Translation initiation factor 1
				1539393	1539509	+	LSU ribosomal protein L36p
				1539527	1539892	+	SSU ribosomal protein S13p (S18e)
				1539920	1540309	+	SSU ribosomal protein S11p (S14e)
				1540389	1541327	+	DNA-directed RNA polymerase alpha subunit (EC 2.7.7.6)
				1541355	1541735	+	LSU ribosomal protein L17p
Genomic Island 6	2350822	2357224	6402	2350311	2350832	+	16S rRNA processing protein RimM
				2350822	2351583	+	tRNA (Guanine37-N1) -methyltransferase (EC 2.1.1.31)
				2351719	2352066	+	LSU ribosomal protein L19p
				2352198	2353199	-	Phage integrase
				2353280	2353960	-	Mobile element protein
				2354442	2354930	-	Putative hydrolase, haloacid dehalogenase family
				2354965	2355483	-	Mobile element protein
				2356007	2357224	+	Mobile element protein
				2365701	2365841	+	hypothetical protein
				2366173	2366403	-	site-specific recombinase, resolvase family
				2366633	2367451	-	Sialic acid utilization regulator, RpiR family
				2367612	2368301	+	N-acetylmannosamine-6-phosphate 2-epimerase (EC 5.1.3.9)
				2368315	2369817	+	PTS system, N-acetylglucosamine-specific IIA component (EC 2.7.1.69) / PTS system, N-acetylglucosami
				2369830	2370306	+	PTS system, N-acetylglucosamine-specific IIA component (EC 2.7.1.69) / PTS system, N-acetylglucosami
				2370465	2371424	-	Integrase/recombinase, core domain family
				2371721	2373046	+	ImpB/MucB/SamB family protein
				2373039	2373389	+	DNA-directed RNA polymerase beta subunit (EC 2.7.7.6)
				2373537	2374445	+	Mobile element protein
				2374639	2374896	-	hypothetical protein
				2375059	2376033	+	Choloylglycine hydrolase (EC 3.5.1.24)
				2376572	2376871	-	FIG00631571: hypothetical protein
				2376877	2377107	-	FIG00631314: hypothetical protein
				2377661	2377903	+	regulatory protein, LuxR
Genomic Island 7	2366173	2370306	4133	2366173	2366403	-	site-specific recombinase, resolvase family
				2366633	2367451	-	Sialic acid utilization regulator, RpiR family
				2367612	2368301	+	N-acetylmannosamine-6-phosphate 2-epimerase (EC 5.1.3.9)
				2368315	2369817	+	PTS system, N-acetylglucosamine-specific IIA component (EC 2.7.1.69) / PTS system, N-acetylglucosami
				2369830	2370306	+	PTS system, N-acetylglucosamine-specific IIA component (EC 2.7.1.69) / PTS system, N-acetylglucosami

## Sheet: ATCC700221
Enterococcus faecium ATCC 700221
Genomic islands	Island start	Island end	Length	Gene start	Gene end	Strand	Product	Gene ID	External Annotations
Genomic Island 1	55133	76030	20897	55305	55886	-	Phage DNA invertase
				56019	56702	-	Ribose 5-phosphate isomerase A (EC 5.3.1.6)
				57020	57433	+	SSU ribosomal protein S12p (S23e)
				57517	57987	+	SSU ribosomal protein S7p (S5e)
				58081	60168	+	Translation elongation factor G
				60340	61527	+	Translation elongation factor Tu
				61934	62242	+	SSU ribosomal protein S10p (S20e)
				62273	62902	+	LSU ribosomal protein L3p (L3e)
				62930	63553	+	LSU ribosomal protein L4p (L1e)
				63553	63843	+	LSU ribosomal protein L23p (L23Ae)
				63882	64715	+	LSU ribosomal protein L2p (L8e)
				64758	65036	+	SSU ribosomal protein S19p (S15e)
				65059	65406	+	LSU ribosomal protein L22p (L17e)
				65420	66076	+	SSU ribosomal protein S3p (S3e)
				66079	66513	+	LSU ribosomal protein L16p (L10e)
				66503	66691	+	LSU ribosomal protein L29p (L35e)
				66716	66982	+	SSU ribosomal protein S17p (S11e)
				67040	67408	+	LSU ribosomal protein L14p (L23e)
				67445	67753	+	LSU ribosomal protein L24p (L26e)
				67781	68320	+	LSU ribosomal protein L5p (L11e)
				68339	68524	+	SSU ribosomal protein S14p (S29e) @ SSU ribosomal protein S14p (S29e), zinc-dependent
				68560	68958	+	SSU ribosomal protein S8p (S15Ae)
				68990	69526	+	LSU ribosomal protein L6p (L9e)
				69687	70043	+	LSU ribosomal protein L18p (L5e)
				70064	70564	+	SSU ribosomal protein S5p (S2e)
				70579	70758	+	LSU ribosomal protein L30p (L7e)
				70802	71242	+	LSU ribosomal protein L15p (L27Ae)
				71242	72537	+	Preprotein translocase secY subunit (TC 3.A.5.1.1)
				72599	73246	+	Adenylate kinase (EC 2.7.4.3)
				73437	73655	+	Translation initiation factor 1
				73688	73804	+	LSU ribosomal protein L36p
				73822	74187	+	SSU ribosomal protein S13p (S18e)
				74215	74604	+	SSU ribosomal protein S11p (S14e)
				74684	75622	+	DNA-directed RNA polymerase alpha subunit (EC 2.7.7.6)
				75650	76030	+	LSU ribosomal protein L17p
Genomic Island 2	771902	779030	7128	771932	772843	-	Phage integrase
				773142	773777	-	FIG00632072: hypothetical protein
				773890	774525	-	FIG00632511: hypothetical protein
				774559	775020	-	FIG00629749: hypothetical protein
				775150	775581	-	Protein of unknown function DUF955
				775599	775919	-	Helix-turn-helix motif
				776218	776994	+	Phage antirepressor protein
				777009	777212	+	hypothetical protein
				777228	777566	+	FIG00628305: hypothetical protein
				777553	777732	+	FIG00631288: hypothetical protein
				778332	779030	+	Uncharacterized phage-encoded protein-like
				779023	779151	+	hypothetical protein
Genomic Island 3	781943	788004	6061	781943	782107	+	FIG00632008: hypothetical protein
				782100	782402	+	FIG00631516: hypothetical protein
				782399	782560	+	FIG00630198: hypothetical protein
				782563	782862	+	FIG00631516: hypothetical protein
				782862	783218	+	Phage protein
				783178	783423	+	hypothetical protein
				783573	783839	+	hypothetical protein
				783836	784393	+	hypothetical protein
				784390	784686	+	FIG00631129: hypothetical protein
				784763	785176	+	Phage transcriptional activator ArpU
				785485	785637	+	hypothetical protein
				786405	786569	+	hypothetical protein
				787307	787588	+	FIG00627340: hypothetical protein
				787690	788004	+	FIG00628597: hypothetical protein
				787982	789676	+	Phage terminase, large subunit
Genomic Island 4	1650930	1656295	5365	1650954	1651091	-	hypothetical protein
				1651093	1651539	-	conserved hypothetical protein
				1651540	1652820	-	FIG00631218: hypothetical protein
				1652925	1653599	-	FIG00631218: hypothetical protein
				1653606	1654388	-	FIG00630843: hypothetical protein
				1654405	1656123	-	structural protein
				1656135	1658894	-	Membrane proteins related to metalloendopeptidases
Genomic Island 5	1665782	1696864	31082	1665839	1666519	-	Mobile element protein
				1666547	1666990	-	Replication protein Rep
				1668039	1668263	-	hypothetical protein
				1668628	1668912	+	hypothetical protein
				1668915	1669331	+	FIG00629435: hypothetical protein
				1669467	1669676	-	Replication protein Rep
				1669852	1670532	-	Mobile element protein
				1670669	1671520	-	FIG00629842: hypothetical protein
				1671517	1671636	-	hypothetical protein
				1671703	1672662	+	Mobile element protein
				1673159	1674607	-	similar to plasmid replication protein
				1675219	1676172	+	Chromosome partitioning ATPase
				1676144	1676419	+	PrgO-like protein for plasmid replication
				1676612	1676866	+	Mobile element protein
				1676977	1677231	+	Mobile element protein
				1677272	1677562	+	Mobile element protein
				1677598	1678434	+	Mobile element protein
				1678685	1679107	+	Mobile element protein
				1679579	1680151	-	hypothetical protein
				1680167	1680772	-	Protein involved in cell division
				1680970	1681650	-	Mobile element protein
				1681678	1682121	-	Replication protein Rep
				1682327	1682449	-	hypothetical protein
				1683170	1683394	-	hypothetical protein
				1683759	1684043	+	hypothetical protein
				1684046	1684462	+	FIG00629435: hypothetical protein
				1684599	1684808	-	Replication protein Rep
				1684984	1685664	-	Mobile element protein
				1685801	1686652	-	FIG00629842: hypothetical protein
				1686649	1686768	-	hypothetical protein
				1686835	1687206	+	Mobile element protein
				1687203	1687793	+	Mobile element protein
				1687817	1688002	-	hypothetical protein
				1688292	1689209	-	similar to plasmid replication protein
				1689191	1689739	-	similar to plasmid replication protein
				1690350	1690625	+	Chromosome partitioning ATPase
				1690643	1691302	+	Chromosome partitioning ATPase
				1691274	1691549	+	PrgO-like protein for plasmid replication
				1691742	1691996	+	Mobile element protein
				1692107	1692361	+	Mobile element protein
				1692402	1692692	+	Mobile element protein
				1692728	1693564	+	Mobile element protein
				1693815	1694237	+	Mobile element protein
				1694710	1695282	-	Site-specific recombinase, DNA invertase Pin related protein
				1695298	1695903	-	Protein involved in cell division
				1696101	1696781	-	Mobile element protein
				1696819	1696986	-	Phage capsid and scaffold
Genomic Island 6	2351826	2356934	5108	2351813	2353093	-	FIG00631218: hypothetical protein
				2353198	2353878	-	FIG00631218: hypothetical protein
				2353878	2354660	-	FIG00630843: hypothetical protein
				2354677	2356395	-	structural protein
				2356409	2357641	-	Membrane proteins related to metalloendopeptidases
Genomic Island 7	2383671	2387219	3548	2383747	2383998	+	hypothetical protein
				2383979	2384134	-	hypothetical protein
				2384185	2384373	+	hypothetical protein
				2384370	2384528	-	hypothetical protein
				2384821	2385141	+	Helix-turn-helix motif
				2385159	2385581	+	Protein of unknown function DUF955
				2385847	2385972	+	hypothetical protein
				2386080	2387219	+	Phage integrase
Genomic Island 8	2728532	2734427	5895	2727865	2728539	+	FIG00630731: hypothetical protein
				2728532	2728696	+	FIG00628904: hypothetical protein
				2728919	2729206	+	DNA-cytosine methyltransferase (EC 2.1.1.37)
				2729342	2729914	+	DNA-cytosine methyltransferase (EC 2.1.1.37)
				2729904	2730194	+	FIG00630317: hypothetical protein
				2730453	2731637	+	Tn916, transcriptional regulator, putative
				2731652	2731771	+	hypothetical protein
				2732517	2734427	+	Retron-type RNA-directed DNA polymerase (EC 2.7.7.49)
Genomic Island 9	2740278	2760407	20129	2738158	2740281	+	membrane protein, putative
				2740278	2741282	+	lipoprotein, NLP/P60 family
				2741369	2742211	+	FIG00628965: hypothetical protein
				2742398	2742559	+	Transposase IS200-like
				2742871	2743086	-	conserved hypothetical protein
				2743848	2745287	-	drug resistance transporter, EmrB/QacA family protein
				2745874	2746506	-	FIG00632625: hypothetical protein
				2746854	2748305	-	Membrane-bound lytic murein transglycosylase D precursor (EC 3.2.1.-)
				2748417	2749568	-	FAD-dependent pyridine nucleotide-disulphide oxidoreductase
				2749565	2749759	-	FAD-dependent pyridine nucleotide-disulphide oxidoreductase
				2749893	2755820	-	Surface protein Rib
				2756437	2756568	-	hypothetical protein
				2756888	2758093	-	transcriptional regulator, AraC family
				2758787	2759242	+	Uve2
				2759266	2759457	+	FIG00630605: hypothetical protein
				2760213	2760407	+	FIG00629786: hypothetical protein
Genomic Island 10	2769129	2783372	14243	2769144	2769413	-	SSU ribosomal protein S14p (S29e) @ SSU ribosomal protein S14p (S29e), zinc-independent
				2769936	2770805	-	Lipid A export ATP-binding/permease protein MsbA
				2770979	2771677	-	Lipid A export ATP-binding/permease protein MsbA
				2771661	2773415	-	Lipid A export ATP-binding/permease protein MsbA
				2773525	2773824	-	Substrate-specific component BL0695 of predicted ECF transporter
				2773866	2774093	-	Substrate-specific component BL0695 of predicted ECF transporter
				2774170	2775429	-	Duplicated ATPase component BL0693 of energizing module of predicted ECF transporter
				2775535	2776203	-	Transmembrane component BL0694 of energizing module of predicted ECF transporter
				2776334	2776852	-	Transcriptional regulator, TetR family
				2777249	2777482	-	helix-turn-helix protein, iron-dependent repressor family
				2777497	2778444	-	Manganese ABC transporter, periplasmic-binding protein SitA
				2778444	2779286	-	Manganese ABC transporter, inner membrane permease protein SitD
				2779608	2780795	+	Mobile element protein
				2780887	2781627	-	Manganese ABC transporter, ATP-binding protein SitB
				2782545	2783372	+	Integrase/recombinase, putative, truncated

## Sheet: Aus0085
Enterococcus faecium Aus0085
Genomic islands	Island start	Island end	Length	Gene start	Gene end	Strand	Product	Gene ID	External Annotations
Genomic Island 1	54289	74614	20325	54289	54420	+	hypothetical protein
				54456	55142	-	Phosphoglycerate mutase (EC 5.4.2.1)
				55314	55895	-	Phage DNA invertase
				56028	56711	-	Ribose 5-phosphate isomerase A (EC 5.3.1.6)
				57030	57443	+	SSU ribosomal protein S12p (S23e)
				57527	57997	+	SSU ribosomal protein S7p (S5e)
				58091	60178	+	Translation elongation factor G
				60350	61537	+	Translation elongation factor Tu
				61944	62252	+	SSU ribosomal protein S10p (S20e)
				62283	62912	+	LSU ribosomal protein L3p (L3e)
				62940	63563	+	LSU ribosomal protein L4p (L1e)
				63563	63853	+	LSU ribosomal protein L23p (L23Ae)
				63892	64725	+	LSU ribosomal protein L2p (L8e)
				64768	65046	+	SSU ribosomal protein S19p (S15e)
				65069	65416	+	LSU ribosomal protein L22p (L17e)
				65430	66086	+	SSU ribosomal protein S3p (S3e)
				66089	66523	+	LSU ribosomal protein L16p (L10e)
				66513	66701	+	LSU ribosomal protein L29p (L35e)
				66726	66992	+	SSU ribosomal protein S17p (S11e)
				67050	67418	+	LSU ribosomal protein L14p (L23e)
				67455	67763	+	LSU ribosomal protein L24p (L26e)
				67791	68330	+	LSU ribosomal protein L5p (L11e)
				68349	68534	+	SSU ribosomal protein S14p (S29e) @ SSU ribosomal protein S14p (S29e), zinc-dependent
				68570	68968	+	SSU ribosomal protein S8p (S15Ae)
				69000	69536	+	LSU ribosomal protein L6p (L9e)
				69697	70053	+	LSU ribosomal protein L18p (L5e)
				70074	70574	+	SSU ribosomal protein S5p (S2e)
				70589	70768	+	LSU ribosomal protein L30p (L7e)
				70812	71252	+	LSU ribosomal protein L15p (L27Ae)
				71252	72547	+	Preprotein translocase secY subunit (TC 3.A.5.1.1)
				72609	73256	+	Adenylate kinase (EC 2.7.4.3)
				73447	73665	+	Translation initiation factor 1
				73832	74197	+	SSU ribosomal protein S13p (S18e)
				74225	74614	+	SSU ribosomal protein S11p (S14e)
Genomic Island 2	563517	576671	13154	563303	563533	+	hypothetical protein
				563517	565070	+	FIG00627334: hypothetical protein
				565767	567593	+	Retron-type RNA-directed DNA polymerase (EC 2.7.7.49)
				567727	568644	+	FIG00627334: hypothetical protein
				568647	570824	+	membrane protein, putative
				570821	571822	+	lipoprotein, NLP/P60 family
				571837	572751	+	FIG00628965: hypothetical protein
				573128	573994	+	Tetracycline resistance protein TetM
				574006	575046	+	Tetracycline resistance protein TetM
				575392	575745	-	FIG00630611: hypothetical protein
				576249	576671	+	FIG01114076: hypothetical protein
Genomic Island 3	660386	670885	10499	660265	660429	+	hypothetical protein
				660752	663370	+	sigma-54 interaction domain protein
				663447	663935	+	PTS system, IIA component, putative
				663947	664441	+	PTS system, mannose-specific IIB component (EC 2.7.1.69)
				664462	665271	+	PTS system, mannose-specific IIC component
				665268	666089	+	PTS system, mannose-specific IID component
				666140	668239	+	FIG00630528: hypothetical protein
				668236	669354	+	FIG00629693: hypothetical protein
				669390	670271	+	Fructokinase (EC 2.7.1.4)
Genomic Island 4	671142	675536	4394	671638	672450	-	FIG00631332: hypothetical protein
				672607	672720	+	Replication initiation factor
				672769	673845	+	Replication initiation factor
				673987	674190	+	FIG00629007: hypothetical protein
				674250	675452	+	site-specific recombinase, phage integrase family
Genomic Island 5	724076	732934	8858	724076	724318	+	hypothetical protein
				724423	725631	-	Mobile element protein
				725921	726886	+	Phage replication protein
				726908	727120	+	hypothetical protein
				727071	727352	+	hypothetical protein
				727668	728168	+	TrsK-like protein
				728728	730545	+	Retron-type RNA-directed DNA polymerase (EC 2.7.7.49)
				730636	731979	+	TrsK-like protein
				732010	732270	-	hypothetical protein
				732291	732638	+	TnpV
				732653	732934	+	hypothetical protein
Genomic Island 6	732653	781138	48485	732653	732934	+	hypothetical protein
				733193	733975	+	EAL domain/GGDEF domain protein
				734148	735866	+	Sodium-dependent phosphate transporter
				735868	736722	+	Phosphate ABC transporter, periplasmic phosphate-binding protein PstS (TC 3.A.1.7.1)
				736688	736801	+	hypothetical protein
				737419	737718	+	hypothetical protein
				737760	738152	+	Single-stranded DNA-binding protein
				738299	738505	+	hypothetical protein
				738614	738733	-	hypothetical protein
				738852	739373	+	PhnO protein
				739431	739856	+	Probable acetyltransferase
				740299	740481	+	hypothetical protein
				740594	742105	+	hypothetical protein
				742428	742652	+	hypothetical protein
				742645	743211	+	hypothetical protein
				743199	743429	+	hypothetical protein
				743630	743995	+	hypothetical protein
				744220	745722	+	mobilization/transfer protein
				745761	747668	+	FIG00617543: hypothetical protein
				747933	748049	+	hypothetical protein
				748353	748535	+	hypothetical protein
				748562	750259	+	Site-specific recombinase
				750507	751370	+	FIG01118304: hypothetical protein
				751401	751943	+	MunI-like protein
				752071	752280	-	hypothetical protein
				752309	754708	+	TrsE-like protein
				754740	756731	+	Tn916, NLP/P60 family protein
				756754	757005	+	FIG00629143: hypothetical protein
				756995	758224	+	Bacteriocin-like protein
				758221	760302	+	DNA topoisomerase III (EC 5.99.1.2)
				760274	761020	-	hypothetical protein
				761054	764371	+	FIG00629076: hypothetical protein
				764372	765316	+	FIG00525930: hypothetical protein
				765410	765523	+	hypothetical protein
				765823	766059	-	hypothetical protein
				766254	766922	+	hypothetical protein
				767057	767908	+	hypothetical protein
				767899	768228	-	hypothetical protein
				768486	768857	-	hypothetical protein
				769002	769187	+	FIG00525640: hypothetical protein
				769366	769512	+	hypothetical protein
				769744	769917	+	hypothetical protein
				770130	770789	+	Vancomycin response regulator VanR
				770792	772135	+	Two-component system histidine kinase
				772306	773112	+	D-alanyl-D-alanine carboxypeptidase (EC 3.4.16.4)
				773130	773957	+	Vancomycin B-type resistance protein VanW
				773954	774925	+	Vancomycin resistance protein VanH / D-lactate dehydrogenase (EC 1.1.1.28)
				774918	775946	+	D-alanine--D-lactate ligase (EC 6.1.2.1) @ Vancomycin Teicoplanin A-type resistance protein VanA ##
				775952	776560	+	Vancomycin B-type resistance protein VanX / D-alanyl-D-alanine dipeptidase (EC 3.4.13.-)
				776517	776657	+	hypothetical protein
				776626	776799	-	hypothetical protein
				776918	777724	-	Mobile element protein
				777721	778257	-	Mobile element protein
				778296	778997	+	hypothetical protein
				779661	779861	+	Mobile element protein
				779945	781138	+	putative transposon integrase; Tn916 ORF3-like
Genomic Island 7	747933	781138	33205	747933	748049	+	hypothetical protein
				748353	748535	+	hypothetical protein
				748562	750259	+	Site-specific recombinase
				750507	751370	+	FIG01118304: hypothetical protein
				751401	751943	+	MunI-like protein
				752071	752280	-	hypothetical protein
				752309	754708	+	TrsE-like protein
				754740	756731	+	Tn916, NLP/P60 family protein
				756754	757005	+	FIG00629143: hypothetical protein
				756995	758224	+	Bacteriocin-like protein
				758221	760302	+	DNA topoisomerase III (EC 5.99.1.2)
				760274	761020	-	hypothetical protein
				761054	764371	+	FIG00629076: hypothetical protein
				764372	765316	+	FIG00525930: hypothetical protein
				765410	765523	+	hypothetical protein
				765823	766059	-	hypothetical protein
				766254	766922	+	hypothetical protein
				767057	767908	+	hypothetical protein
				767899	768228	-	hypothetical protein
				768486	768857	-	hypothetical protein
				769002	769187	+	FIG00525640: hypothetical protein
				769366	769512	+	hypothetical protein
				769744	769917	+	hypothetical protein
				770130	770789	+	Vancomycin response regulator VanR
				770792	772135	+	Two-component system histidine kinase
				772306	773112	+	D-alanyl-D-alanine carboxypeptidase (EC 3.4.16.4)
				773130	773957	+	Vancomycin B-type resistance protein VanW
				773954	774925	+	Vancomycin resistance protein VanH / D-lactate dehydrogenase (EC 1.1.1.28)
				774918	775946	+	D-alanine--D-lactate ligase (EC 6.1.2.1) @ Vancomycin Teicoplanin A-type resistance protein VanA ##
				775952	776560	+	Vancomycin B-type resistance protein VanX / D-alanyl-D-alanine dipeptidase (EC 3.4.13.-)
				776517	776657	+	hypothetical protein
				776626	776799	-	hypothetical protein
				776918	777724	-	Mobile element protein
				777721	778257	-	Mobile element protein
				778296	778997	+	hypothetical protein
				779661	779861	+	Mobile element protein
				779945	781138	+	putative transposon integrase; Tn916 ORF3-like
Genomic Island 8	797708	800089	2381	797708	798007	+	FIG00631516: hypothetical protein
				798007	798363	+	Phage protein
				798323	798568	+	hypothetical protein
				798565	798678	+	hypothetical protein
				798753	799220	+	transcriptional regulator, ArpU family
				799516	799731	+	hypothetical protein
				799755	800096	+	FIG00632911: hypothetical protein
Genomic Island 9	876880	883201	6321	877176	878315	-	Phage integrase
				878614	879249	-	FIG00632072: hypothetical protein
				879362	879997	-	FIG00632511: hypothetical protein
				880031	880492	-	FIG00629749: hypothetical protein
				880601	881050	-	Protein of unknown function DUF955
				881068	881388	-	Helix-turn-helix motif
				881687	882463	+	Phage antirepressor protein
				882478	882681	+	hypothetical protein
				882697	883035	+	FIG00628305: hypothetical protein
				883022	883201	+	FIG00631288: hypothetical protein
Genomic Island 10	1202342	1209024	6682	1202342	1203079	+	Hydroxymethylpyrimidine ABC transporter, ATPase component
				1203069	1203389	+	Putative deoxyribonuclease YcfH
				1203470	1203790	+	Putative deoxyribonuclease YcfH
				1203874	1204191	-	Aggregation promoting factor
				1204142	1204498	-	Aggregation promoting factor
				1204893	1205438	+	FIG00627924: hypothetical protein
				1205792	1206082	+	FIG00627805: hypothetical protein
				1207206	1207346	+	Mobile element protein
				1207426	1208382	+	Mobile element protein
				1208542	1209024	+	FIG00629228: hypothetical protein
				1209013	1209372	-	Mobile element protein
Genomic Island 11	1512339	1520283	7944	1512373	1513986	-	FIG00513666: hypothetical protein
				1514098	1514307	-	FIG00632701: hypothetical protein
				1514565	1514699	-	hypothetical protein
				1515296	1516510	-	Tn916, transcriptional regulator, putative
				1516638	1517108	-	hypothetical protein
				1517105	1517347	-	hypothetical protein
				1517893	1518423	-	Dihydrofolate reductase (EC 1.5.1.3)
				1518605	1519261	-	hypothetical protein
				1519388	1519738	-	Dihydrofolate reductase (EC 1.5.1.3)
				1520256	1520498	-	Probable glutamate/gamma-aminobutyrate antiporter
Genomic Island 12	1576986	1588521	11535	1576666	1577583	-	phage family integrase
				1577588	1577773	-	hypothetical protein
				1578366	1578767	-	FIG00628638: hypothetical protein
				1579066	1579734	-	Beta-glucuronidase (EC 3.2.1.31)
				1579827	1580759	-	Beta-glucuronidase (EC 3.2.1.31)
				1580782	1582548	-	Beta-hexosaminidase (EC 3.2.1.52)
				1582561	1583355	-	Hydrolase, haloacid dehalogenase-like family
				1583365	1584741	-	Melibiose carrier protein, Na+/melibiose symporter
				1584861	1585508	-	4-hydroxy-2-oxoglutarate aldolase (EC 4.1.3.16) @ 2-dehydro-3-deoxyphosphogluconate aldolase (EC 4.1
				1585592	1587019	-	Uronate isomerase (EC 5.3.1.12)
				1587093	1588172	-	Mannonate dehydratase (EC 4.2.1.8)
				1588175	1589806	-	D-mannonate oxidoreductase (EC 1.1.1.57)
Genomic Island 13	1589263	1607505	18242	1588175	1589806	-	D-mannonate oxidoreductase (EC 1.1.1.57)
				1590109	1590558	+	regulatory protein, GntR:Bacterial regulatory protein, GntR
				1590633	1590779	+	regulatory protein, GntR:Bacterial regulatory protein, GntR
				1591498	1591704	-	hypothetical protein
				1591936	1592388	-	hypothetical protein
				1592395	1592943	-	hypothetical protein
				1592988	1593320	-	hypothetical protein
				1593334	1593591	-	hypothetical protein
				1593786	1594289	-	hypothetical protein
				1594349	1595440	-	Membrane proteins related to metalloendopeptidases
				1595448	1596428	-	hypothetical protein
				1596434	1597657	-	unknown
				1597673	1600201	-	conjugal transfer protein, putative
				1600254	1600664	-	hypothetical protein
				1600677	1600895	-	hypothetical protein
				1600941	1601705	-	hypothetical protein
				1601695	1601964	-	hypothetical protein
				1601961	1602875	-	cell wall surface anchor family protein
				1602894	1603097	-	hypothetical protein
				1603128	1603283	-	hypothetical protein
				1603259	1603816	-	hypothetical protein
				1603896	1604396	-	hypothetical protein
				1604397	1604942	-	hypothetical protein
				1604939	1606195	-	Transcriptional regulator, Cro/CI family
				1606555	1606866	-	hypothetical protein
				1606889	1608364	-	FtsK/SpoIIIE family protein
Genomic Island 14	1610894	1617214	6320	1609732	1611756	-	Collagen adhesion protein
				1611714	1614014	-	conserved domain protein
				1614064	1614399	-	hypothetical protein
				1614489	1614761	-	FIG00629547: hypothetical protein
				1614844	1614978	-	hypothetical protein
				1615880	1616014	-	hypothetical protein
				1616094	1617005	-	FIG00630055: hypothetical protein
				1617201	1619036	-	Translation elongation factor LepA
Genomic Island 15	1715612	1721242	5630	1715612	1716133	+	Protein-disulfide isomerase
				1716832	1717389	-	FIG00628066: hypothetical protein
				1717568	1718155	-	FIG00630129: hypothetical protein
				1718292	1718510	-	FIG00630787: hypothetical protein
				1719458	1719709	-	hypothetical protein
				1720282	1720620	+	Integrase/recombinase, core domain family
				1720652	1721242	+	Integrase/recombinase, core domain family
				1721234	1721815	-	FIG00632531: hypothetical protein
Genomic Island 16	1979602	1987120	7518	1979602	1981089	-	Phosphomannomutase (EC 5.4.2.8)
				1981057	1981302	+	FIG00630589: hypothetical protein
				1981259	1982047	-	Mannose-6-phosphate isomerase (EC 5.3.1.8)
				1982245	1982511	-	Mannose-1-phosphate guanylyltransferase (GDP) (EC 2.7.7.22)
				1982464	1983546	+	hypothetical protein
				1983626	1984570	-	GDP-L-fucose synthetase (EC 1.1.1.271)
				1984607	1985692	-	Galactokinase (EC 2.7.1.6)
				1985700	1986746	-	GDP-mannose 4,6-dehydratase (EC 4.2.1.47)
				1986914	1987120	-	Mobile element protein
				1987077	1988210	-	Mobile element protein
Genomic Island 17	1990661	2013540	22879	1990882	1991169	-	dTDP-4-dehydrorhamnose 3,5-epimerase (EC 5.1.3.13)
				1991579	1992190	-	FIG00628449: hypothetical protein
				1992216	1993667	-	repeat unit transporter
				1993691	1994422	-	Nucleoside-diphosphate-sugar pyrophosphorylase involved in lipopolysaccharide biosynthesis/translati
				1994440	1994835	-	capsular polysaccharide biosynthesis protein, putative
				1994937	1996574	-	capsular polysaccharide biosynthesis protein
				1996609	1997943	-	D-glycero-D-manno-heptose 1,7-bisphosphate phosphatase (EC 3.1.1.-)
				1997985	1999094	-	FIG00630107: hypothetical protein
				1999119	2000354	-	Eps10K
				2000385	2001491	-	Glycosyl transferase, group 1
				2001502	2002275	-	putative galactosyl transferase PssJ
				2002289	2002492	-	Serine acetyltransferase (EC 2.3.1.30)
				2003166	2004272	-	381aa long hypothetical protein
				2004290	2005051	-	N-acetylmannosaminyltransferase (EC 2.4.1.187)
				2005127	2006125	-	UDP-glucose 4-epimerase (EC 5.1.3.2)
				2006144	2006797	-	Phosphoheptose isomerase (EC 5.3.1.-)
				2006807	2007817	-	D,D-heptose 7-phosphate kinase
				2007836	2008585	-	UDP-glucose dehydrogenase (EC 1.1.1.22)
				2008553	2009170	+	hypothetical protein
				2010110	2010760	+	Mobile element protein
				2010795	2011019	+	Transposase, IS4
				2011996	2012703	-	Undecaprenyl-phosphate galactosephosphotransferase (EC 2.7.8.6)
				2012748	2013512	-	Manganese-dependent protein-tyrosine phosphatase (EC 3.1.3.48)
Genomic Island 18	2005127	2009170	4043	2005127	2006125	-	UDP-glucose 4-epimerase (EC 5.1.3.2)
				2006144	2006797	-	Phosphoheptose isomerase (EC 5.3.1.-)
				2006807	2007817	-	D,D-heptose 7-phosphate kinase
				2007836	2008585	-	UDP-glucose dehydrogenase (EC 1.1.1.22)
				2008553	2009170	+	hypothetical protein
Genomic Island 19	2246055	2251254	5199	2246133	2246357	+	FIG00631899: hypothetical protein
				2246354	2246509	-	FIG00628537: hypothetical protein
				2246666	2246821	-	hypothetical protein
				2246893	2247123	+	FIG00630981: hypothetical protein
				2247120	2247278	-	hypothetical protein
				2247291	2247557	-	Phage protein
				2247757	2247897	+	putative repressor - phage associated
				2247939	2248460	+	putative repressor - phage associated
				2248547	2249836	+	UPF0325 protein YaeH
				2249902	2251254	+	phage site-specific recombinase
Genomic Island 20	2487749	2501260	13511	2487809	2487985	-	FIG00631288: hypothetical protein
				2487961	2488212	-	hypothetical protein
				2488226	2488417	-	hypothetical protein
				2488710	2489030	+	Helix-turn-helix motif
				2489048	2489530	+	Protein of unknown function DUF955
				2489552	2490187	+	putative superinfection immunity protein
				2490305	2491516	+	Prophage LambdaBa04, site-specific recombinase, phage integrase family
				2492186	2492572	-	hypothetical protein
				2492569	2493090	-	FIG00630784: hypothetical protein
				2493092	2494126	-	Protease IV (EC 3.4.21.-)
				2494159	2495316	-	Bacteriocin export accessory protein
				2495543	2497696	-	Competence-stimulating peptide ABC transporter ATP-binding protein ComA
				2498038	2498190	+	hypothetical protein
				2498209	2498424	+	bacteriocin-like protein
				2499127	2499771	-	Response regulator of the LytR/AlgR family
				2499941	2501260	+	Transposase
Genomic Island 21	2834042	2839105	5063	2833311	2834288	+	FIG00628088: hypothetical protein
				2834882	2835904	+	Retron-type RNA-directed DNA polymerase (EC 2.7.7.49)
				2836092	2837411	-	Transposase
				2837535	2838440	+	Retron-type RNA-directed DNA polymerase (EC 2.7.7.49)
				2838542	2838922	+	FIG00628088: hypothetical protein
				2838967	2840109	+	DNA-cytosine methyltransferase (EC 2.1.1.37)
Genomic Island 22	2838542	2845462	6920	2838542	2838922	+	FIG00628088: hypothetical protein
				2838967	2840109	+	DNA-cytosine methyltransferase (EC 2.1.1.37)
				2840099	2840239	+	FIG00630317: hypothetical protein
				2840263	2840388	+	FIG00630317: hypothetical protein
				2840644	2841828	+	Tn916, transcriptional regulator, putative
				2841825	2841938	+	hypothetical protein
				2842708	2844618	+	Retron-type RNA-directed DNA polymerase (EC 2.7.7.49)
				2844794	2844946	+	FIG086557: Conjugation related protein
				2844959	2845462	+	Antirestriction protein
Genomic Island 23	2851762	2875746	23984	2851386	2851775	+	FIG00628675: hypothetical protein
				2851762	2854209	+	FIG00627334: hypothetical protein
				2854214	2856322	+	membrane protein, putative
				2856319	2857323	+	lipoprotein, NLP/P60 family
				2857342	2858253	+	FIG00628965: hypothetical protein
				2858440	2858562	+	Transposase IS200-like
				2858915	2859130	-	conserved hypothetical protein
				2859572	2859703	-	hypothetical protein
				2859901	2860977	-	drug resistance transporter, EmrB/QacA family protein
				2861020	2861340	-	drug resistance transporter, EmrB/QacA family protein
				2861888	2862559	-	FIG00632625: hypothetical protein
				2862908	2864359	-	Membrane-bound lytic murein transglycosylase D precursor (EC 3.2.1.-)
				2864471	2865814	-	FAD-dependent pyridine nucleotide-disulphide oxidoreductase
				2865948	2871146	-	Surface protein Rib
				2871763	2871894	-	hypothetical protein
				2872213	2873418	-	transcriptional regulator, AraC family
				2874112	2874498	+	Uve2
				2874596	2874787	+	FIG00630605: hypothetical protein
				2875543	2875746	+	FIG00629786: hypothetical protein
Genomic Island 24	2895624	2906696	11072	2895936	2896250	-	FIG00628650: hypothetical protein
				2896266	2897861	-	Sodium/myo-inositol cotransporter
				2897884	2898774	-	Inosose dehydratase (EC 4.2.1.44)
				2898791	2899816	-	Myo-inositol 2-dehydrogenase (EC 1.1.1.18)
				2899840	2900847	-	Myo-inositol 2-dehydrogenase (EC 1.1.1.18)
				2900960	2902120	-	Alcohol dehydrogenase (EC 1.1.1.1)
				2902196	2903650	-	Methylmalonate-semialdehyde dehydrogenase [inositol] (EC 1.2.1.27)
				2903975	2905309	+	Mobile element protein
				2905497	2906321	-	5-deoxy-glucuronate isomerase (EC 5.3.1.-)
				2906360	2908276	-	Epi-inositol hydrolase (EC 3.7.1.-)

## Sheet: DO
Enterococcus faecium DO
Genomic Islands	Island start	Island end	Length	Gene start	Gene end	Strand	Product	Gene ID	External Annotations
Genomic Island 1	55015	74687	19672	55062	55214	-	Phosphoglycerate mutase (EC 5.4.2.1)
				55386	55967	-	Phage DNA invertase
				56100	56783	-	Ribose 5-phosphate isomerase A (EC 5.3.1.6)
				57102	57515	+	SSU ribosomal protein S12p (S23e)
				57599	58069	+	SSU ribosomal protein S7p (S5e)
				58163	60250	+	Translation elongation factor G
				60422	61609	+	Translation elongation factor Tu
				62016	62324	+	SSU ribosomal protein S10p (S20e)
				62355	62984	+	LSU ribosomal protein L3p (L3e)
				63012	63635	+	LSU ribosomal protein L4p (L1e)
				63635	63925	+	LSU ribosomal protein L23p (L23Ae)
				63964	64287	+	LSU ribosomal protein L2p (L8e)
				64304	64798	+	LSU ribosomal protein L2p (L8e)
				64841	65119	+	SSU ribosomal protein S19p (S15e)
				65142	65489	+	LSU ribosomal protein L22p (L17e)
				65503	66159	+	SSU ribosomal protein S3p (S3e)
				66162	66596	+	LSU ribosomal protein L16p (L10e)
				66586	66774	+	LSU ribosomal protein L29p (L35e)
				66799	67065	+	SSU ribosomal protein S17p (S11e)
				67123	67491	+	LSU ribosomal protein L14p (L23e)
				67528	67836	+	LSU ribosomal protein L24p (L26e)
				67864	68403	+	LSU ribosomal protein L5p (L11e)
				68422	68607	+	SSU ribosomal protein S14p (S29e) @ SSU ribosomal protein S14p (S29e), zinc-dependent
				68643	69041	+	SSU ribosomal protein S8p (S15Ae)
				69073	69609	+	LSU ribosomal protein L6p (L9e)
				69770	70126	+	LSU ribosomal protein L18p (L5e)
				70147	70647	+	SSU ribosomal protein S5p (S2e)
				70662	70841	+	LSU ribosomal protein L30p (L7e)
				70885	71325	+	LSU ribosomal protein L15p (L27Ae)
				71325	72620	+	Preprotein translocase secY subunit (TC 3.A.5.1.1)
				72682	73329	+	Adenylate kinase (EC 2.7.4.3)
				73520	73738	+	Translation initiation factor 1
				73905	74270	+	SSU ribosomal protein S13p (S18e)
				74298	74687	+	SSU ribosomal protein S11p (S14e)
Genomic Island 2	245241	259506	14265	245241	245720	+	LSU m3Psi1915 methyltransferase RlmH
				245923	246474	+	hypothetical protein
				246545	247714	+	Mobile element protein
				248014	248706	+	FIG00627924: hypothetical protein
				249134	249526	+	FIG00628703: hypothetical protein
				249699	249908	-	Mobile element protein
				249898	250065	+	hypothetical protein
				250108	250683	-	Thymidine kinase (EC 2.7.1.21)
				250807	251364	-	Mobile element protein
				251821	253332	+	Probable glutamate/gamma-aminobutyrate antiporter
				253345	254745	+	Glutamate decarboxylase (EC 4.1.1.15)
				254910	256346	-	FIG00628299: hypothetical protein
				256739	257332	+	Co-activator of prophage gene expression IbrB
				257316	257579	-	Mobile element protein
				257672	257818	-	Mobile element protein
				257859	258152	-	Mobile element protein
				258383	258517	-	Mobile element protein
				258878	259018	+	conserved hypothetical protein
				259045	259344	+	FIG00631033: hypothetical protein
				259372	259506	+	hypothetical protein
Genomic Island 3	831492	837098	5606	831193	831495	+	FIG00631516: hypothetical protein
				831492	831653	+	FIG00630198: hypothetical protein
				831656	831955	+	FIG00631516: hypothetical protein
				831955	832311	+	Phage protein
				832271	832516	+	hypothetical protein
				832513	832932	+	Phage protein
				832929	833486	+	hypothetical protein
				833483	833779	+	FIG00631129: hypothetical protein
				833856	834269	+	Phage transcriptional activator ArpU
				834578	834730	+	hypothetical protein
				835498	835662	+	hypothetical protein
				835858	836025	+	hypothetical protein
				836400	836681	+	FIG00627340: hypothetical protein
				836784	837098	+	FIG00628597: hypothetical protein
				837076	838770	+	Phage terminase, large subunit
Genomic Island 4	1077182	1083620	6438	1077182	1078291	+	RNA polymerase sigma factor RpoD
				1078302	1078418	+	hypothetical protein
				1078508	1080610	+	1 TMS, ~690aa hypothetical protein: FIG00629252
				1080806	1081669	+	S1 RNA binding domain
				1081774	1082247	+	Ferric uptake regulation protein FUR
				1082343	1083230	+	Tyrosine recombinase XerD
				1083249	1083620	+	RibTD gene product
				1083617	1084387	+	Segregation and condensation protein A
Genomic Island 5	1826261	1832913	6652	1826059	1826295	+	Mobile element protein
				1826261	1826491	+	Mobile element protein
				1826473	1826772	+	Mobile element protein
				1826769	1827311	+	Mobile element protein
				1827597	1827779	+	hypothetical protein
				1827736	1827855	+	hypothetical protein
				1828087	1828233	-	hypothetical protein
				1828779	1829039	-	Mobile element protein
				1829072	1829416	-	Mobile element protein
				1829580	1830116	-	hypothetical protein
				1830230	1831405	-	Mobile element protein
				1831575	1832111	+	Transposase, orfA, IS3/IS911 family
				1832108	1832620	+	Mobile element protein
				1832653	1832913	+	Mobile element protein
Genomic Island 6	1888133	1898524	10391	1888133	1888300	-	hypothetical protein
				1888328	1888975	-	Transcriptional regulator of rhamnose utilization, AraC family
				1889217	1890467	-	Phosphomannomutase (EC 5.4.2.8)
				1890450	1890944	+	hypothetical protein
				1890974	1891285	+	hypothetical protein
				1891388	1892062	-	Mannose-6-phosphate isomerase (EC 5.3.1.8)
				1892180	1892344	-	Mannose-6-phosphate isomerase (EC 5.3.1.8)
				1892365	1893678	-	Mannose-1-phosphate guanylyltransferase (GDP) (EC 2.7.7.22)
				1893747	1894691	-	GDP-L-fucose synthetase (EC 1.1.1.271)
				1894713	1895768	-	GDP-mannose 4,6-dehydratase (EC 4.2.1.47)
				1896084	1896200	-	hypothetical protein
				1896269	1896400	-	hypothetical protein
				1896393	1897184	-	hypothetical protein
				1897824	1897961	-	hypothetical protein
				1898021	1898524	-	dTDP-4-dehydrorhamnose 3,5-epimerase (EC 5.1.3.13)
Genomic Island 7	2097974	2108489	10515	2097974	2099908	+	ABC transporter ATP-binding protein uup
				2099994	2101196	-	Unsaturated glucuronyl hydrolase (EC 3.2.1.-)
				2101211	2103082	-	MISCELLANEOUS; Hypothetical/Partial homology
				2103103	2104221	-	Unsaturated glucuronyl hydrolase
				2104304	2105137	-	binding-protein-dependent transport systems inner membrane component
				2105130	2106047	-	FIG00630840: hypothetical protein
				2106070	2106249	-	hypothetical protein
				2106274	2107398	-	ABC-type sugar transport system, periplasmic binding protein YcjN
				2107581	2108489	+	probable transcriptional regulator (AraC/XylS family)

## Sheet: E39
Enterococcus faecium E39
Genomic islands	Island start	Island end	Length	Gene start	Gene end	Strand	Product	Gene ID	External Annotations
Genomic Island 1	55142	74614	19472	55314	55895	-	Phage DNA invertase
				56028	56711	-	Ribose 5-phosphate isomerase A (EC 5.3.1.6)
				57030	57443	+	SSU ribosomal protein S12p (S23e)
				57527	57997	+	SSU ribosomal protein S7p (S5e)
				58091	60178	+	Translation elongation factor G
				60350	61537	+	Translation elongation factor Tu
				61944	62252	+	SSU ribosomal protein S10p (S20e)
				62283	62912	+	LSU ribosomal protein L3p (L3e)
				62940	63563	+	LSU ribosomal protein L4p (L1e)
				63563	63853	+	LSU ribosomal protein L23p (L23Ae)
				63892	64725	+	LSU ribosomal protein L2p (L8e)
				64768	65046	+	SSU ribosomal protein S19p (S15e)
				65069	65416	+	LSU ribosomal protein L22p (L17e)
				65430	66086	+	SSU ribosomal protein S3p (S3e)
				66089	66523	+	LSU ribosomal protein L16p (L10e)
				66513	66701	+	LSU ribosomal protein L29p (L35e)
				66726	66992	+	SSU ribosomal protein S17p (S11e)
				67050	67418	+	LSU ribosomal protein L14p (L23e)
				67455	67763	+	LSU ribosomal protein L24p (L26e)
				67791	68330	+	LSU ribosomal protein L5p (L11e)
				68349	68534	+	SSU ribosomal protein S14p (S29e) @ SSU ribosomal protein S14p (S29e), zinc-dependent
				68570	68968	+	SSU ribosomal protein S8p (S15Ae)
				69000	69536	+	LSU ribosomal protein L6p (L9e)
				69697	70053	+	LSU ribosomal protein L18p (L5e)
				70074	70574	+	SSU ribosomal protein S5p (S2e)
				70589	70768	+	LSU ribosomal protein L30p (L7e)
				70812	71252	+	LSU ribosomal protein L15p (L27Ae)
				71252	72547	+	Preprotein translocase secY subunit (TC 3.A.5.1.1)
				72609	73256	+	Adenylate kinase (EC 2.7.4.3)
				73447	73665	+	Translation initiation factor 1
				73832	74197	+	SSU ribosomal protein S13p (S18e)
				74225	74614	+	SSU ribosomal protein S11p (S14e)
Genomic Island 2	264843	279833	14990	264843	265016	+	hypothetical protein
				265000	266553	+	FIG00627334: hypothetical protein
				267250	269076	+	Retron-type RNA-directed DNA polymerase (EC 2.7.7.49)
				269210	270127	+	FIG00627334: hypothetical protein
				270130	272313	+	membrane protein, putative
				272310	273311	+	lipoprotein, NLP/P60 family
				273329	274240	+	FIG00628965: hypothetical protein
				274617	276536	+	Tetracycline resistance protein TetM
				276634	278007	+	Tetracycline resistence protein, metal-tetracycline/H+ antiporter
				278056	278256	-	FIG01108474: hypothetical protein
				278571	279833	+	Plasmid recombination enzyme
Genomic Island 3	825880	835454	9574	825880	826293	+	DNA-directed RNA polymerase specialized sigma subunit, sigma24-like
				826416	827597	+	conserved hypothetical protein
				827668	827832	-	FIG00627422: hypothetical protein
				828128	829267	-	Phage integrase
				829566	830201	-	FIG00632072: hypothetical protein
				830314	830949	-	FIG00632511: hypothetical protein
				830983	831444	-	FIG00629749: hypothetical protein
				831574	832005	-	Protein of unknown function DUF955
				832023	832343	-	Helix-turn-helix motif
				832642	833418	+	Phage antirepressor protein
				833433	833636	+	hypothetical protein
				833652	833990	+	FIG00628305: hypothetical protein
				833977	834156	+	FIG00631288: hypothetical protein
				834756	835454	+	Uncharacterized phage-encoded protein-like
				835447	835575	+	hypothetical protein
Genomic Island 4	838823	844429	5606	838524	838826	+	FIG00631516: hypothetical protein
				838823	838984	+	FIG00630198: hypothetical protein
				838987	839286	+	FIG00631516: hypothetical protein
				839286	839642	+	Phage protein
				839602	839847	+	hypothetical protein
				840260	840817	+	hypothetical protein
				840814	841110	+	FIG00631129: hypothetical protein
				841187	841600	+	Phage transcriptional activator ArpU
				841909	842061	+	hypothetical protein
				843731	844012	+	FIG00627340: hypothetical protein
				844115	844429	+	FIG00628597: hypothetical protein
				844407	846101	+	Phage terminase, large subunit
Genomic Island 5	1141296	1148984	7688	1141296	1142288	+	Hydroxymethylpyrimidine ABC transporter, substrate-binding component
				1142300	1143037	+	Hydroxymethylpyrimidine ABC transporter, ATPase component
				1143027	1143749	+	Putative deoxyribonuclease YcfH
				1143833	1144456	-	Aggregation promoting factor
				1144851	1145396	+	FIG00627924: hypothetical protein
				1145750	1146040	+	FIG00627805: hypothetical protein
				1147164	1148342	+	Mobile element protein
				1148502	1148984	+	FIG00629228: hypothetical protein
				1148973	1150268	-	Mobile element protein
Genomic Island 6	1665405	1671401	5996	1665814	1667064	+	Mobile element protein
				1667383	1667940	-	Ribosome recycling factor
				1667943	1668665	-	Uridine monophosphate kinase (EC 2.7.4.22)
				1668801	1669682	-	Translation elongation factor Ts
				1669781	1670563	-	SSU ribosomal protein S2p (SAe)
				1670922	1671401	+	Arginine pathway regulatory protein ArgR, repressor of arg regulon
Genomic Island 7	1824080	1841669	17589	1824386	1824520	+	hypothetical protein
				1824903	1825862	+	Integrase/recombinase, core domain family
				1827255	1827872	-	hypothetical protein
				1828853	1830385	-	O-antigen flippase Wzx
				1830521	1831606	-	Poly(glycerol-phosphate) alpha-glucosyltransferase (EC 2.4.1.52)
				1831621	1832340	-	Polysaccharide biosynthesis protein CpsM(V)
				1832337	1833647	-	hypothetical protein
				1833674	1834264	-	Serine acetyltransferase (EC 2.3.1.30)
				1834582	1835643	-	Beta-1,3-glucosyltransferase
				1836211	1837278	-	glycosyl transferase, group 1 family protein
				1837298	1837777	-	glycosyltransferase 28-like protein
				1837794	1838255	-	Polysaccharide biosynthesis protein CpsF
				1838269	1839519	-	UDP-glucose dehydrogenase (EC 1.1.1.22)
				1839897	1841348	-	Undecaprenyl-phosphate galactosephosphotransferase (EC 2.7.8.6)
Genomic Island 8	2011180	2021695	10515	2011180	2013114	+	ABC transporter ATP-binding protein uup
				2013200	2014402	-	Unsaturated glucuronyl hydrolase (EC 3.2.1.-)
				2014417	2016288	-	MISCELLANEOUS; Hypothetical/Partial homology
				2016309	2017427	-	Unsaturated glucuronyl hydrolase
				2017510	2018343	-	binding-protein-dependent transport systems inner membrane component
				2018336	2019253	-	FIG00630840: hypothetical protein
				2019276	2019455	-	hypothetical protein
				2019480	2020604	-	ABC-type sugar transport system, periplasmic binding protein YcjN
				2020787	2021695	+	probable transcriptional regulator (AraC/XylS family)
Genomic Island 9	2036903	2041355	4452	2037704	2038102	-	hypothetical protein
				2038095	2038547	-	hypothetical protein
				2038534	2039115	-	hypothetical protein
				2039145	2040323	+	Mobile element protein
				2040552	2041358	-	Mobile element protein
Genomic Island 10	2071406	2076152	4746	2071563	2071718	-	hypothetical protein
				2071790	2072020	+	FIG00630981: hypothetical protein
				2072017	2072175	-	hypothetical protein
				2072188	2072454	-	Phage protein
				2072654	2073358	+	putative repressor - phage associated
				2073445	2074734	+	UPF0325 protein YaeH
				2074800	2076152	+	phage site-specific recombinase
Genomic Island 11	2264078	2275706	11628	2264268	2265128	-	Hypothetical protein DUF194, DegV family
				2265115	2265687	-	FIG00631120: hypothetical protein
				2266248	2266376	-	hypothetical protein
				2266633	2267019	-	hypothetical protein
				2267016	2267537	-	FIG00630784: hypothetical protein
				2267539	2268573	-	Protease IV (EC 3.4.21.-)
				2268606	2269763	-	Bacteriocin export accessory protein
				2269990	2272143	-	Competence-stimulating peptide ABC transporter ATP-binding protein ComA
				2272485	2272637	+	hypothetical protein
				2272656	2272871	+	bacteriocin-like protein
				2273574	2274263	-	Response regulator of the LytR/AlgR family
				2274387	2275706	+	Transposase
Genomic Island 12	2622594	2630000	7406	2622594	2623268	+	FIG00630731: hypothetical protein
				2623261	2623425	+	FIG00628904: hypothetical protein
				2623936	2624643	+	DNA-cytosine methyltransferase (EC 2.1.1.37)
				2624633	2624923	+	FIG00630317: hypothetical protein
				2625182	2626366	+	Tn916, transcriptional regulator, putative
				2626381	2626500	+	hypothetical protein
				2627246	2629156	+	Retron-type RNA-directed DNA polymerase (EC 2.7.7.49)
				2629332	2629484	+	FIG086557: Conjugation related protein
				2629497	2630000	+	Antirestriction protein
Genomic Island 13	2635568	2657822	22254	2635568	2637691	+	membrane protein, putative
				2637688	2638692	+	lipoprotein, NLP/P60 family
				2638711	2639622	+	FIG00628965: hypothetical protein
				2639809	2639970	+	Transposase IS200-like
				2640282	2640497	-	conserved hypothetical protein
				2641259	2642698	-	drug resistance transporter, EmrB/QacA family protein
				2643286	2643918	-	FIG00632625: hypothetical protein
				2644267	2645718	-	Membrane-bound lytic murein transglycosylase D precursor (EC 3.2.1.-)
				2645830	2647173	-	FAD-dependent pyridine nucleotide-disulphide oxidoreductase
				2647307	2653234	-	Surface protein Rib
				2653851	2653982	-	hypothetical protein
				2654302	2655507	-	transcriptional regulator, AraC family
				2656201	2656587	+	Uve2
				2656681	2656872	+	FIG00630605: hypothetical protein
				2657628	2657822	+	FIG00629786: hypothetical protein
Genomic Island 14	2666337	2690900	24563	2666369	2666548	-	LSU ribosomal protein L32p @ LSU ribosomal protein L32p, zinc-independent
				2666563	2666832	-	SSU ribosomal protein S14p (S29e) @ SSU ribosomal protein S14p (S29e), zinc-independent
				2667355	2669097	-	Lipid A export ATP-binding/permease protein MsbA
				2669081	2670835	-	Lipid A export ATP-binding/permease protein MsbA
				2670945	2671514	-	Substrate-specific component BL0695 of predicted ECF transporter
				2671532	2672947	-	Duplicated ATPase component BL0693 of energizing module of predicted ECF transporter
				2672958	2673626	-	Transmembrane component BL0694 of energizing module of predicted ECF transporter
				2673757	2674275	-	Transcriptional regulator, TetR family
				2674672	2674905	-	helix-turn-helix protein, iron-dependent repressor family
				2674920	2675870	-	Manganese ABC transporter, periplasmic-binding protein SitA
				2675867	2676709	-	Manganese ABC transporter, inner membrane permease protein SitD
				2677031	2678218	+	Mobile element protein
				2678310	2679050	-	Manganese ABC transporter, ATP-binding protein SitB
				2679968	2681194	+	Integrase/recombinase, putative, truncated
				2681524	2682144	-	FIG00631685: hypothetical protein
				2682665	2683552	+	Mobile element protein
				2683571	2683843	+	Mobile element protein
				2683960	2684088	-	RNA-binding protein Jag
				2684185	2684961	+	Transcriptional regulator, GntR family
				2685059	2685706	-	Hydrolase, haloacid dehalogenase-like family
				2685706	2686536	-	PTS system, mannose-specific IID component
				2686536	2687285	-	PTS system, mannose-specific IIC component
				2687299	2687643	-	PTS system, mannose-specific IIB component (EC 2.7.1.69)
				2687813	2688235	-	PTS system, mannose-specific IIA component
				2688256	2689230	-	FIG00629515: hypothetical protein
				2689455	2690900	+	Mobile element protein
Genomic Island 15	2692317	2698895	6578	2690941	2692320	-	hypothetical protein
				2692341	2693924	-	PTS system, maltose and glucose-specific IIC component (EC 2.7.1.69) / PTS system, maltose and gluco
				2694137	2694916	-	Transcriptional regulator, RpiR family
				2694991	2695449	-	PTS system, beta-glucoside-specific IIB component (EC 2.7.1.69) / PTS system, beta-glucoside-specifi
				2695461	2696720	-	N-carbamoyl-L-amino acid hydrolase (EC 3.5.1.87)
				2697296	2698822	-	FIG00698572: hypothetical protein
Genomic Island 16	2695449	2703969	8520	2695461	2696720	-	N-carbamoyl-L-amino acid hydrolase (EC 3.5.1.87)
				2697296	2698822	-	FIG00698572: hypothetical protein
				2699616	2699765	+	hypothetical protein
				2699825	2700061	-	FIG00632503: hypothetical protein
				2700175	2700948	+	FIG00627325: hypothetical protein
				2701177	2701425	-	hypothetical protein
				2701524	2701838	-	FIG00631405: hypothetical protein
				2701975	2702121	-	hypothetical protein
				2702170	2702328	+	hypothetical protein
				2702295	2703569	+	Transposase, IS204/IS1001/IS1096/IS1165
				2703629	2703976	-	hypothetical protein
Genomic Island 17	2703658	2713309	9651	2703629	2703976	-	hypothetical protein
				2703969	2704271	-	hypothetical protein
				2704487	2705878	-	RLX protein
				2705863	2706474	-	hypothetical protein
				2706486	2706674	-	FIG00628612: hypothetical protein
				2706688	2709333	-	FIG00630281: hypothetical protein
				2709540	2710583	-	replication-associated protein
				2710738	2711016	-	FIG00629064: hypothetical protein
				2711350	2712000	+	Helix-turn-helix motif
				2712055	2713221	+	Integrase

## Sheet:  NRRL B-2354
Enterococcus faecium NRRL B-2354
Genomic islands	Island start	Island end	Length	Gene start	Gene end	Strand	Product	Gene ID	External Annotations
Genomic Island 1	55143	76041	20898	55315	55896	-	Phage DNA invertase
				56029	56712	-	Ribose 5-phosphate isomerase A (EC 5.3.1.6)
				57031	57444	+	SSU ribosomal protein S12p (S23e)
				57528	57998	+	SSU ribosomal protein S7p (S5e)
				58092	60179	+	Translation elongation factor G
				60351	61538	+	Translation elongation factor Tu
				61945	62253	+	SSU ribosomal protein S10p (S20e)
				62284	62913	+	LSU ribosomal protein L3p (L3e)
				62941	63564	+	LSU ribosomal protein L4p (L1e)
				63564	63854	+	LSU ribosomal protein L23p (L23Ae)
				63893	64726	+	LSU ribosomal protein L2p (L8e)
				64769	65047	+	SSU ribosomal protein S19p (S15e)
				65070	65417	+	LSU ribosomal protein L22p (L17e)
				65431	66087	+	SSU ribosomal protein S3p (S3e)
				66090	66524	+	LSU ribosomal protein L16p (L10e)
				66514	66702	+	LSU ribosomal protein L29p (L35e)
				66727	66993	+	SSU ribosomal protein S17p (S11e)
				67051	67419	+	LSU ribosomal protein L14p (L23e)
				67456	67764	+	LSU ribosomal protein L24p (L26e)
				67792	68331	+	LSU ribosomal protein L5p (L11e)
				68350	68535	+	SSU ribosomal protein S14p (S29e) @ SSU ribosomal protein S14p (S29e), zinc-dependent
				68571	68969	+	SSU ribosomal protein S8p (S15Ae)
				69001	69537	+	LSU ribosomal protein L6p (L9e)
				69698	70054	+	LSU ribosomal protein L18p (L5e)
				70075	70575	+	SSU ribosomal protein S5p (S2e)
				70590	70769	+	LSU ribosomal protein L30p (L7e)
				70813	71253	+	LSU ribosomal protein L15p (L27Ae)
				71253	72548	+	Preprotein translocase secY subunit (TC 3.A.5.1.1)
				72610	73257	+	Adenylate kinase (EC 2.7.4.3)
				73357	73470	+	hypothetical protein
				73448	73666	+	Translation initiation factor 1
				73699	73815	+	LSU ribosomal protein L36p
				73833	74198	+	SSU ribosomal protein S13p (S18e)
				74226	74615	+	SSU ribosomal protein S11p (S14e)
				74695	75633	+	DNA-directed RNA polymerase alpha subunit (EC 2.7.7.6)
				75661	76041	+	LSU ribosomal protein L17p
Genomic Island 2	850361	857626	7265	850361	851182	+	putative glycosyltransferase
				851185	852306	+	COG5039: Exopolysaccharide biosynthesis protein
				852303	853382	+	capsular polysaccharide biosynthesis protein
				853395	854504	+	capsular polysaccharide biosynthesis protein
				854494	855450	+	probable glycosyl transferase
				855454	856185	+	Putative mannosyltransferase involved in polysaccharide biosynthesis
				856196	857626	+	Membrane protein involved in the export of O-antigen, teichoic acid lipoteichoic acids
Genomic Island 3	920196	926585	6389	919685	920206	+	16S rRNA processing protein RimM
				920196	920957	+	tRNA (Guanine37-N1) -methyltransferase (EC 2.1.1.31)
				921093	921440	+	LSU ribosomal protein L19p
				921572	922567	-	Phage integrase
				922654	923334	-	Mobile element protein
				923803	924291	-	Putative hydrolase, haloacid dehalogenase family
				924326	924844	-	Mobile element protein
				925368	926585	+	Mobile element protein
Genomic Island 4	935109	939826	4717	935109	935273	+	FIG00632698: hypothetical protein
				935534	935764	-	site-specific recombinase, resolvase family
				935994	936812	-	Sialic acid utilization regulator, RpiR family
				936973	937662	+	N-acetylmannosamine-6-phosphate 2-epimerase (EC 5.1.3.9)
				937676	939178	+	PTS system, N-acetylglucosamine-specific IIA component (EC 2.7.1.69) / PTS system, N-acetylglucosami
				939191	939667	+	PTS system, N-acetylglucosamine-specific IIA component (EC 2.7.1.69) / PTS system, N-acetylglucosami
Genomic Island 5	1167473	1169755	2282	1167541	1167708	-	hypothetical protein
				1167928	1168320	-	putative transcriptional regulator sinR
				1168459	1168713	+	helix-turn-helix protein
				1168710	1168862	+	hypothetical protein
				1168926	1169471	+	FIG00629026: hypothetical protein
				1169477	1169755	+	FIG00630560: hypothetical protein
				1169752	1169937	+	FIG00629658: hypothetical protein
Genomic Island 6	1184479	1201553	17074	1184479	1185441	+	Lactobacillus delbrueckii phage mv4 main capsid protein Gp34 homolog lin2390
				1185575	1185787	+	hypothetical protein
				1185787	1186146	+	hypothetical protein
				1186151	1186552	+	hypothetical protein
				1186549	1186896	+	43
				1186896	1187246	+	Phage minor capsid protein
				1187246	1187635	+	hypothetical protein
				1187650	1188189	+	minor capsid protein
				1188516	1188956	+	hypothetical protein
				1188962	1189582	+	Phage protein
				1189601	1194232	+	Phage tail length tape-measure protein
				1194225	1195052	+	Putative tail or base plate protein gp17 [Bacteriophage A118]
				1195061	1196080	+	Putative tail or base plate protein gp18 [Bacteriophage A118]
				1196081	1197130	+	Putative tail or base plate protein gp19 [Bacteriophage A118]
				1197130	1199382	+	FIG00631247: hypothetical protein
				1199401	1199847	+	conserved hypothetical protein
				1199849	1199986	+	hypothetical protein
				1200023	1200316	+	FIG00632379: hypothetical protein
				1200313	1200537	+	hypothetical protein
				1200534	1201553	+	FIG00631339: hypothetical protein
Genomic Island 7	1343593	1390060	46467	1344342	1345091	-	Transcriptional repressor of the fructose operon, DeoR family
				1345090	1345224	+	hypothetical protein
				1345276	1345974	+	Putative pentose isomerase
				1346014	1346571	+	related to 6-phospho-3-hexuloisomerase
				1346579	1347718	+	Mannitol-1-phosphate 5-dehydrogenase (EC 1.1.1.17)
				1347730	1348161	+	PTS system, mannitol-specific IIA component (EC 2.7.1.69)
				1348175	1349620	+	PTS system, mannitol-specific cryptic IIB component (EC 2.7.1.69) / PTS system, mannitol-specific cr
				1349906	1351531	+	Acyltransferase
				1351752	1351892	+	hypothetical protein
				1352164	1352517	+	hypothetical protein
				1353303	1354799	+	FIG00632368: hypothetical protein
				1355303	1355962	+	cell surface protein
				1355949	1356983	+	cell surface protein precursor
				1357125	1357448	+	hypothetical protein
				1357438	1359531	+	FIG00631517: hypothetical protein
				1359571	1361637	+	FIG00631517: hypothetical protein
				1361780	1362013	+	FIG00630311: hypothetical protein
				1362001	1362954	+	Putative stomatin/prohibitin-family membrane protease subunit YbbK
				1363197	1363925	-	Transcriptional regulator
				1364456	1365862	-	FIG00747754: hypothetical protein
				1365885	1366805	-	Inosine-uridine preferring nucleoside hydrolase (EC 3.2.2.1)
				1367101	1367940	-	FIG00631032: hypothetical protein
				1368115	1369920	-	Transcriptional antiterminator of lichenan operon, BglG family
				1370079	1371686	+	major facilitator superfamily
				1371683	1373365	+	Enamidase (EC 3.5.2.18)
				1373487	1374440	+	Integrase/recombinase, core domain family
				1375395	1376687	+	D-glycerate transporter (predicted)
				1376788	1377933	+	Glycerate kinase (EC 2.7.1.31)
				1378628	1379641	+	Sugar diacid utilization regulator SdaR
				1379793	1382210	+	Glycerate kinase (EC 2.7.1.31)
				1382203	1383510	+	McrBC 5-methylcytosine restriction system component
				1384494	1384658	+	hypothetical protein
				1384916	1385206	+	Dihydrolipoamide dehydrogenase of pyruvate dehydrogenase complex (EC 1.8.1.4)
				1385249	1385458	+	hypothetical protein
				1385831	1386568	+	Beta-glucoside bgl operon antiterminator, BglG family
				1386755	1388611	+	PTS system, beta-glucoside-specific IIB component (EC 2.7.1.69) / PTS system, beta-glucoside-specifi
				1388627	1389319	+	6-phospho-beta-glucosidase (EC 3.2.1.86)
				1389335	1390060	+	6-phospho-beta-glucosidase (EC 3.2.1.86)
Genomic Island 8	1378690	1383375	4685	1378628	1379641	+	Sugar diacid utilization regulator SdaR
				1379793	1382210	+	Glycerate kinase (EC 2.7.1.31)
				1382203	1383510	+	McrBC 5-methylcytosine restriction system component
Genomic Island 9	1447985	1454423	6438	1447985	1449094	+	RNA polymerase sigma factor RpoD
				1449105	1449221	+	hypothetical protein
				1449311	1451413	+	1 TMS, ~690aa hypothetical protein: FIG00629252
				1451609	1452472	+	S1 RNA binding domain
				1452577	1453050	+	Ferric uptake regulation protein FUR
				1453019	1453189	+	hypothetical protein
				1453146	1454033	+	Tyrosine recombinase XerD
				1454052	1454423	+	RibTD gene product
				1454393	1455190	+	Segregation and condensation protein A
Genomic Island 10	1880906	1889045	8139	1880884	1881237	-	Transcriptional regulator, ArsR family
				1881516	1881713	-	Cold shock protein CspA
				1881976	1882191	-	hypothetical protein
				1882289	1882543	+	hypothetical protein
				1883322	1883624	+	hypothetical protein
				1884689	1884832	+	hypothetical protein
				1885599	1885721	+	FIG00631571: hypothetical protein
				1886732	1886929	-	Cold shock protein CspA
				1887468	1887908	+	hypothetical protein
				1887889	1888041	+	hypothetical protein
				1888038	1889012	+	hypothetical protein
Genomic Island 11	1912092	1923615	11523	1912061	1912357	-	DNA methylase
				1912787	1913161	-	hypothetical protein
				1913507	1913920	-	Phage transcriptional activator ArpU
				1913996	1914292	-	FIG00631129: hypothetical protein
				1914292	1914510	-	hypothetical protein
				1914511	1914828	-	Phage protein
				1914828	1915127	-	FIG00631516: hypothetical protein
				1915130	1915291	-	FIG00630198: hypothetical protein
				1915306	1915665	-	ORF033
				1915662	1916513	-	Helicase loader DnaI
				1916530	1917363	-	Phage replication initiation
				1917370	1918056	-	Phage protein
				1918062	1918733	-	Phage protein
				1918726	1919067	-	FIG00627384: hypothetical protein
				1919246	1919971	-	Uncharacterized phage-encoded protein-like
				1920008	1920181	-	hypothetical protein
				1920185	1920355	-	FIG00631288: hypothetical protein
				1920360	1920680	-	FIG00628305: hypothetical protein
				1920693	1920878	-	cro
				1921165	1921539	+	Transcriptional regulator
				1921770	1921925	+	hypothetical protein
				1922022	1922675	+	hypothetical protein
				1922813	1923301	+	lipoprotein, putative
				1923325	1923615	+	hypothetical protein
Genomic Island 13	2159104	2165350	6246	2159145	2159273	+	hypothetical protein
				2159584	2160069	+	YbaK/prolyl-tRNA synthetase associated region
				2160341	2162386	-	Collagen binding protein Cna
				2162559	2163512	+	Integrase/recombinase, core domain family
				2164068	2164367	-	FIG00627359: hypothetical protein
				2164718	2165350	+	FIG00628582: hypothetical protein

## Sheet: 6E6
Enterococus faecium 6E6
Genomic island	Island start	Island end	Length	Gene start	Gene end	Strand	Product	Gene ID	External Annotations
Genomic Island 1	836486	841500	5014	836301	837650	+	helicase
				837641	838114	+	transcriptional regulator
				838116	838616	+	hypothetical protein
				838631	840943	+	phage/plasmid primase P4 family domain-containing protein
				841190	841507	+	hypothetical protein
Genomic Island 2	896558	901322	4764	895766	897175	-	transposase
				897503	898624	+	transposase
				899233	900186	-	integrase
				900525	901034	+	MarR family transcriptional regulator
				901127	901417	+	transposase
Genomic Island 3	907821	912060	4239	907142	908014	+	fructokinase
				908096	910630	+	RNA polymerase subunit sigma-54
				910786	911559	+	PTS sorbose transporter subunit IIC
				911552	912343	+	PTS trehalose transporter subunit IIBC
Genomic Island 4	916922	922281	5359	916931	917125	+	hypothetical protein
				917115	917468	+	transposase
				917570	919117	+	transposase
				919269	919697	+	hypothetical protein
				919684	919926	+	hypothetical protein
				920226	920441	-	hypothetical protein
				920548	920862	+	hypothetical protein
				920966	922144	+	integrase
Genomic Island 5	1172859	1202649	29790	1171036	1172871	+	elongation factor 4
				1173067	1173978	+	transcriptional regulator
				1174974	1175225	+	hypothetical protein
				1175308	1175580	+	hypothetical protein
				1175670	1175909	+	hypothetical protein
				1176056	1180339	+	LPXTG-domain-containing protein cell wall anchor domain
				1180438	1180803	+	hypothetical protein
				1180805	1181257	+	hypothetical protein
				1181382	1181681	+	hypothetical protein
				1181871	1183181	+	cell division protein FtsK
				1183204	1183515	+	hypothetical protein
				1183876	1185132	+	hypothetical protein
				1185129	1185674	+	hypothetical protein
				1185675	1186175	+	hypothetical protein
				1186256	1186812	+	hypothetical protein
				1186832	1187176	+	hypothetical protein
				1187195	1188106	+	LPXTG-domain-containing protein cell wall anchor domain
				1188185	1189177	+	hypothetical protein
				1189174	1189392	+	hypothetical protein
				1189405	1189815	+	hypothetical protein
				1189870	1192395	+	ATPase
				1192411	1194621	+	hypothetical protein
				1194629	1195720	+	hypothetical protein
				1196062	1196283	+	hypothetical protein
				1196505	1196735	+	hypothetical protein
				1196749	1197081	+	hypothetical protein
				1197126	1197674	+	hypothetical protein
				1197681	1198133	+	hypothetical protein
				1198230	1198509	+	hypothetical protein
				1198642	1199961	-	transposase
				1200070	1200255	+	hypothetical protein
				1200974	1201639	-	GntR family transcriptional regulator
				1201949	1203580	+	hypothetical protein
Genomic Island 6	2508110	2516409	8299	2508102	2508308	-	hypothetical protein
				2508471	2510105	-	resolvase
				2510109	2511482	-	resolvase
				2511498	2511737	-	hypothetical protein
				2511919	2514595	-	hypothetical protein
				2514744	2516189	-	transposase
				2516354	2516764	-	choloylglycine hydrolase
Genomic Island 7	2531251	2538502	7251	2530500	2531282	+	transposase
				2531342	2532787	+	transposase
				2532845	2533768	-	hypothetical protein
				2534291	2535295	-	DUF4767 domain-containing protein
				2535366	2535662	-	hypothetical protein
				2535655	2535948	-	hypothetical protein
				2536094	2536645	-	hypothetical protein
				2536819	2537118	-	hypothetical protein
				2537145	2537411	-	hypothetical protein
				2537570	2538529	-	integrase
Genomic Island 8	2541352	2545869	4517	2541024	2541773	-	PTS sugar transporter
				2541787	2542251	-	PTS sorbose transporter subunit IIB
				2542301	2542762	-	PTS fructose transporter subunit IIA
				2542744	2543718	-	fructosamine deglycase
				2543944	2545389	+	transposase
				2545513	2545875	+	hypothetical protein
